# Supplementary material for: Population structure and genomic inbreeding in nine Swiss dairy cattle populations
Source: Genet Sel Evol. 2017 Nov 7;49:83. doi: 10.1186/s12711-017-0358-6 (PMC5674839; doi:10.1186/s12711-017-0358-6)
Supplement: Supplementary file 15 — Additional file 15: Table S7. Genomic coordinates (chromosome and start– and end–position) of all significant windows, the population for which d i was calculated, and genes within this region. [file 12711_2017_358_MOESM15_ESM.xlsx]

## Sheet: di_sig_all_breeds 1e+06
	Group.1	Group.2(chr)	POS	di	BREED			start in bp	end in bp
771	77	1	7.66051e+07	6.90088	RH	7.56051e+07	7.76051e+07	7.56051e+07	7.76051e+07
77	77	1	7.66051e+07	6.8833	HO	7.56051e+07	7.76051e+07	7.56051e+07	7.76051e+07
772	77	1	7.66051e+07	5.61162	SF	7.56051e+07	7.76051e+07	7.56051e+07	7.76051e+07
111	111	1	1.10573e+08	7.36804	SI	1.09573e+08	1.11573e+08	1.09573e+08	1.11573e+08
248	89	2	88553961	10.0126	HO	87553961	89553961	87553961	89553961
256	97	2	9.66279e+07	6.73823	BS	9.56279e+07	9.76279e+07	9.56279e+07	9.76279e+07
261	102	2	1.01475e+08	7.06051	HO	1.00475e+08	1.02475e+08	1.00475e+08	1.02475e+08
348	52	3	51548959	8.10906	SI	50548959	52548959	50548959	52548959
351	55	3	5.41336e+07	7.05789	ER/EV	5.31336e+07	5.51336e+07	5.31336e+07	5.51336e+07
369	73	3	7.21778e+07	9.90436	OB	7.11778e+07	7.31778e+07	7.11778e+07	7.31778e+07
3691	73	3	7.21778e+07	6.90422	HO	7.11778e+07	7.31778e+07	7.11778e+07	7.31778e+07
422	4	4	3.62312e+06	7.382	BS	2.62312e+06	4.62312e+06	2.62312e+06	4.62312e+06
4221	4	4	3.62312e+06	6.86696	BV	2.62312e+06	4.62312e+06	2.62312e+06	4.62312e+06
442	24	4	23462599	6.92479	ER/EV	22462599	24462599	22462599	24462599
473	55	4	5.43583e+07	13.4244	ER/EV	5.33583e+07	5.53583e+07	5.33583e+07	5.53583e+07
487	69	4	68440491	5.53382	SF	67440491	69440491	67440491	69440491
4891	71	4	7.05846e+07	6.35666	ER/EV	6.95846e+07	7.15846e+07	6.95846e+07	7.15846e+07
489	71	4	7.05846e+07	6.26917	OB	6.95846e+07	7.15846e+07	6.95846e+07	7.15846e+07
495	77	4	7.64683e+07	6.74798	ER/EV	7.54683e+07	7.74683e+07	7.54683e+07	7.74683e+07
496	78	4	7.74533e+07	7.17954	RH	7.64533e+07	7.84533e+07	7.64533e+07	7.84533e+07
4962	78	4	7.74533e+07	7.08453	ER/EV	7.64533e+07	7.84533e+07	7.64533e+07	7.84533e+07
4961	78	4	7.74533e+07	6.55174	SF	7.64533e+07	7.84533e+07	7.64533e+07	7.84533e+07
498	80	4	79602192	10.0363	ER/EV	78602192	80602192	78602192	80602192
5572	18	5	1.72756e+07	10.7601	SF	1.62756e+07	1.82756e+07	1.62756e+07	1.82756e+07
5573	18	5	1.72756e+07	8.22596	ER/EV	1.62756e+07	1.82756e+07	1.62756e+07	1.82756e+07
5571	18	5	1.72756e+07	7.79321	OB	1.62756e+07	1.82756e+07	1.62756e+07	1.82756e+07
557	18	5	1.72756e+07	7.43439	BV	1.62756e+07	1.82756e+07	1.62756e+07	1.82756e+07
563	24	5	2.34443e+07	6.75465	ER/EV	2.24443e+07	2.44443e+07	2.24443e+07	2.44443e+07
564	25	5	2.44758e+07	8.01414	SI	2.34758e+07	2.54758e+07	2.34758e+07	2.54758e+07
574	35	5	34462194	8.68545	OB	33462194	35462194	33462194	35462194
575	36	5	3.54023e+07	9.76901	BS	3.44023e+07	3.64023e+07	3.44023e+07	3.64023e+07
5751	36	5	3.54023e+07	9.37944	OB	3.44023e+07	3.64023e+07	3.44023e+07	3.64023e+07
5871	48	5	4.72252e+07	11.8524	RH	4.62252e+07	4.82252e+07	4.62252e+07	4.82252e+07
587	48	5	4.72252e+07	11.5114	HO	4.62252e+07	4.82252e+07	4.62252e+07	4.82252e+07
5872	48	5	4.72252e+07	9.69208	SF	4.62252e+07	4.82252e+07	4.62252e+07	4.82252e+07
5873	48	5	4.72252e+07	7.4089	ER/EV	4.62252e+07	4.82252e+07	4.62252e+07	4.82252e+07
595	56	5	55576943	8.48727	SI	54576943	56576943	54576943	56576943
5962	57	5	5.65582e+07	13.108	SI	5.55582e+07	5.75582e+07	5.55582e+07	5.75582e+07
596	57	5	5.65582e+07	7.06658	RH	5.55582e+07	5.75582e+07	5.55582e+07	5.75582e+07
5961	57	5	5.65582e+07	6.66009	SF	5.55582e+07	5.75582e+07	5.55582e+07	5.75582e+07
600	61	5	6.05471e+07	9.35043	SI	5.95471e+07	6.15471e+07	5.95471e+07	6.15471e+07
601	62	5	6.1521e+07	12.1969	SI	6.0521e+07	6.2521e+07	6.0521e+07	6.2521e+07
6162	77	5	7.61488e+07	10.4354	SI	7.51488e+07	7.71488e+07	7.51488e+07	7.71488e+07
6161	77	5	7.61488e+07	7.95921	BV	7.51488e+07	7.71488e+07	7.51488e+07	7.71488e+07
616	77	5	7.61488e+07	6.86664	BS	7.51488e+07	7.71488e+07	7.51488e+07	7.71488e+07
617	78	5	7.7433e+07	10.7345	BS	7.6433e+07	7.8433e+07	7.6433e+07	7.8433e+07
6171	78	5	7.7433e+07	6.88242	BV	7.6433e+07	7.8433e+07	7.6433e+07	7.8433e+07
6172	78	5	7.7433e+07	6.77007	OB	7.6433e+07	7.8433e+07	7.6433e+07	7.8433e+07
619	80	5	79506958	9.64608	HO	78506958	80506958	78506958	80506958
6191	80	5	79506958	6.12353	ER/EV	78506958	80506958	78506958	80506958
623	84	5	8.35351e+07	9.58556	BS	8.25351e+07	8.45351e+07	8.25351e+07	8.45351e+07
6231	84	5	8.35351e+07	7.34848	BV	8.25351e+07	8.45351e+07	8.25351e+07	8.45351e+07
6233	84	5	8.35351e+07	6.49336	SI	8.25351e+07	8.45351e+07	8.25351e+07	8.45351e+07
6232	84	5	8.35351e+07	6.10916	SF	8.25351e+07	8.45351e+07	8.25351e+07	8.45351e+07
637	98	5	9.75148e+07	7.0734	SI	9.65148e+07	9.85148e+07	9.65148e+07	9.85148e+07
642	103	5	1.02288e+08	7.44464	ER/EV	1.01288e+08	1.03288e+08	1.01288e+08	1.03288e+08
6951	34	6	3.34076e+07	11.6911	BV	3.24076e+07	3.44076e+07	3.24076e+07	3.44076e+07
695	34	6	3.34076e+07	8.6446	BS	3.24076e+07	3.44076e+07	3.24076e+07	3.44076e+07
7001	39	6	3.82103e+07	9.53012	BV	3.72103e+07	3.92103e+07	3.72103e+07	3.92103e+07	ABCG2, LCORL/NCAPG, LAP3	Gutiérrez-Gil et al. 2015 zeigt die wichtigen Publikationen
700	39	6	3.82103e+07	7.00428	BS	3.72103e+07	3.92103e+07	3.72103e+07	3.92103e+07	ABCG2, LCORL/NCAPG, LAP3
712	51	6	5.07187e+07	8.2502	ER/EV	4.97187e+07	5.17187e+07	4.97187e+07	5.17187e+07
718	57	6	5.65115e+07	6.11419	ER/EV	5.55115e+07	5.75115e+07	5.55115e+07	5.75115e+07
722	61	6	6.04896e+07	7.06225	BV	5.94896e+07	6.14896e+07	5.94896e+07	6.14896e+07
7231	62	6	6.14445e+07	9.52301	BV	6.04445e+07	6.24445e+07	6.04445e+07	6.24445e+07
723	62	6	6.14445e+07	6.83354	BS	6.04445e+07	6.24445e+07	6.04445e+07	6.24445e+07
7232	62	6	6.14445e+07	6.04051	OB	6.04445e+07	6.24445e+07	6.04445e+07	6.24445e+07
724	63	6	62377197	7.23666	BV	61377197	63377197	61377197	63377197
730	69	6	68344176	6.22208	OB	67344176	69344176	67344176	69344176
731	70	6	6.95425e+07	8.33816	HO	6.85425e+07	7.05425e+07	6.85425e+07	7.05425e+07
7311	70	6	6.95425e+07	6.50532	RH	6.85425e+07	7.05425e+07	6.85425e+07	7.05425e+07
7313	70	6	6.95425e+07	6.47099	SI	6.85425e+07	7.05425e+07	6.85425e+07	7.05425e+07
7312	70	6	6.95425e+07	5.84207	SF	6.85425e+07	7.05425e+07	6.85425e+07	7.05425e+07
7324	71	6	7.0255e+07	13.0687	SI	6.9255e+07	7.1255e+07	6.9255e+07	7.1255e+07	KIT	Pausch et al.
7322	71	6	7.0255e+07	7.69857	HO	6.9255e+07	7.1255e+07	6.9255e+07	7.1255e+07
7321	71	6	7.0255e+07	7.43977	BV	6.9255e+07	7.1255e+07	6.9255e+07	7.1255e+07
732	71	6	7.0255e+07	7.39964	BS	6.9255e+07	7.1255e+07	6.9255e+07	7.1255e+07
7323	71	6	7.0255e+07	6.85431	SF	6.9255e+07	7.1255e+07	6.9255e+07	7.1255e+07
7382	79	6	7.84167e+07	12.9276	HO	7.74167e+07	7.94167e+07	7.74167e+07	7.94167e+07
7383	79	6	7.84167e+07	11.9321	RH	7.74167e+07	7.94167e+07	7.74167e+07	7.94167e+07
7381	79	6	7.84167e+07	9.81763	BV	7.74167e+07	7.94167e+07	7.74167e+07	7.94167e+07
738	79	6	7.84167e+07	8.63279	BS	7.74167e+07	7.94167e+07	7.74167e+07	7.94167e+07
7384	79	6	7.84167e+07	8.38481	SF	7.74167e+07	7.94167e+07	7.74167e+07	7.94167e+07
741	82	6	8.13349e+07	9.80433	BS	8.03349e+07	8.23349e+07	8.03349e+07	8.23349e+07
7411	82	6	8.13349e+07	8.70957	BV	8.03349e+07	8.23349e+07	8.03349e+07	8.23349e+07
7412	82	6	8.13349e+07	7.37532	OB	8.03349e+07	8.23349e+07	8.03349e+07	8.23349e+07
7413	82	6	8.13349e+07	5.6865	SF	8.03349e+07	8.23349e+07	8.03349e+07	8.23349e+07
743	84	6	8.33891e+07	8.71478	HO	8.23891e+07	8.43891e+07	8.23891e+07	8.43891e+07
757	98	6	9.75529e+07	7.63783	BV	9.65529e+07	9.85529e+07	9.65529e+07	9.85529e+07
826	47	7	4.66155e+07	6.06451	OB	4.56155e+07	4.76155e+07	4.56155e+07	4.76155e+07
836	57	7	5.65039e+07	8.68848	HO	5.55039e+07	5.75039e+07	5.55039e+07	5.75039e+07
855	76	7	7.55948e+07	8.66981	ER/EV	7.45948e+07	7.65948e+07	7.45948e+07	7.65948e+07
880	101	7	1.00632e+08	7.54207	ER/EV	9.96322e+07	1.01632e+08	9.96322e+07	1.01632e+08
921	29	8	2.85883e+07	5.94483	OB	2.75883e+07	2.95883e+07	2.75883e+07	2.95883e+07
1006	114	8	1.13216e+08	8.24219	BV	1.12216e+08	1.14216e+08	1.12216e+08	1.14216e+08
10061	114	8	1.13216e+08	7.62159	ER/EV	1.12216e+08	1.14216e+08	1.12216e+08	1.14216e+08
1031	25	9	2.44982e+07	7.55023	BS	2.34982e+07	2.54982e+07	2.34982e+07	2.54982e+07
1032	26	9	25462355	8.0454	HO	24462355	26462355	24462355	26462355
10321	26	9	25462355	6.90948	RH	24462355	26462355	24462355	26462355
1080	74	9	7.34624e+07	7.24358	ER/EV	7.24624e+07	7.44624e+07	7.24624e+07	7.44624e+07
1140	31	10	3.05282e+07	7.95331	BV	2.95282e+07	3.15282e+07	2.95282e+07	3.15282e+07
1147	38	10	3.75942e+07	8.80919	HO	3.65942e+07	3.85942e+07	3.65942e+07	3.85942e+07
11721	63	10	6.23619e+07	9.70677	HO	6.13619e+07	6.33619e+07	6.13619e+07	6.33619e+07
1172	63	10	6.23619e+07	6.72917	OB	6.13619e+07	6.33619e+07	6.13619e+07	6.33619e+07
1181	72	10	7.15585e+07	7.26868	HO	7.05585e+07	7.25585e+07	7.05585e+07	7.25585e+07
1245	31	11	3.04287e+07	7.1341	BS	2.94287e+07	3.14287e+07	2.94287e+07	3.14287e+07
12451	31	11	3.04287e+07	6.98799	BV	2.94287e+07	3.14287e+07	2.94287e+07	3.14287e+07
12801	66	11	6.5347e+07	8.00656	SI	6.4347e+07	6.6347e+07	6.4347e+07	6.6347e+07
1280	66	11	6.5347e+07	5.5691	SF	6.4347e+07	6.6347e+07	6.4347e+07	6.6347e+07
1281	67	11	6.65129e+07	12.8561	OB	6.55129e+07	6.75129e+07	6.55129e+07	6.75129e+07
12831	69	11	6.86087e+07	17.9851	OB	6.76087e+07	6.96087e+07	6.76087e+07	6.96087e+07	CAPN14 / CAPN13?
12833	69	11	6.86087e+07	11.6599	SI	6.76087e+07	6.96087e+07	6.76087e+07	6.96087e+07
12834	69	11	6.86087e+07	9.88532	ER/EV	6.76087e+07	6.96087e+07	6.76087e+07	6.96087e+07
12832	69	11	6.86087e+07	9.58152	SF	6.76087e+07	6.96087e+07	6.76087e+07	6.96087e+07
1283	69	11	6.86087e+07	7.45853	BV	6.76087e+07	6.96087e+07	6.76087e+07	6.96087e+07
1284	70	11	6.94342e+07	8.80197	OB	6.84342e+07	7.04342e+07	6.84342e+07	7.04342e+07
13061	92	11	91630627	7.07746	SF	90630627	92630627	90630627	92630627
1306	92	11	91630627	7.01386	RH	90630627	92630627	90630627	92630627
1416	6	13	5.61725e+06	8.23472	HO	4.61725e+06	6.61725e+06	4.61725e+06	6.61725e+06
15194	25	14	2.43921e+07	18.6467	RH	2.33921e+07	2.53921e+07	2.33921e+07	2.53921e+07	PLAG1 / CHCHD7
15195	25	14	2.43921e+07	15.5088	SF	2.33921e+07	2.53921e+07	2.33921e+07	2.53921e+07	PLAG1 / CHCHD7
15193	25	14	2.43921e+07	15.0502	HO	2.33921e+07	2.53921e+07	2.33921e+07	2.53921e+07	PLAG1 / CHCHD7
15192	25	14	2.43921e+07	10.4665	OB	2.33921e+07	2.53921e+07	2.33921e+07	2.53921e+07	PLAG1 / CHCHD7
1519	25	14	2.43921e+07	9.98854	BS	2.33921e+07	2.53921e+07	2.33921e+07	2.53921e+07	PLAG1 / CHCHD7
15191	25	14	2.43921e+07	9.40849	BV	2.33921e+07	2.53921e+07	2.33921e+07	2.53921e+07	PLAG1 / CHCHD7
15197	25	14	2.43921e+07	7.79186	ER/EV	2.33921e+07	2.53921e+07	2.33921e+07	2.53921e+07	PLAG1 / CHCHD7
15196	25	14	2.43921e+07	6.76326	SI	2.33921e+07	2.53921e+07	2.33921e+07	2.53921e+07	PLAG1 / CHCHD7
1531	37	14	3.63834e+07	7.34864	SI	3.53834e+07	3.73834e+07	3.53834e+07	3.73834e+07
1548	54	14	5.34514e+07	8.03036	BS	5.24514e+07	5.44514e+07	5.24514e+07	5.44514e+07
15481	54	14	5.34514e+07	6.25089	SF	5.24514e+07	5.44514e+07	5.24514e+07	5.44514e+07
1635	57	15	5.63921e+07	9.9589	SI	5.53921e+07	5.73921e+07	5.53921e+07	5.73921e+07
16901	26	16	25736714	15.1609	BV	24736714	26736714	24736714	26736714	?
1690	26	16	25736714	14.3347	BS	24736714	26736714	24736714	26736714	?
16905	26	16	25736714	8.71472	SI	24736714	26736714	24736714	26736714
16903	26	16	25736714	8.29177	RH	24736714	26736714	24736714	26736714
16904	26	16	25736714	7.35976	SF	24736714	26736714	24736714	26736714
16902	26	16	25736714	6.05731	OB	24736714	26736714	24736714	26736714
1691	27	16	2.6746e+07	7.54973	BS	2.5746e+07	2.7746e+07	2.5746e+07	2.7746e+07
16911	27	16	2.6746e+07	7.46243	BV	2.5746e+07	2.7746e+07	2.5746e+07	2.7746e+07
16912	27	16	2.6746e+07	7.36009	OB	2.5746e+07	2.7746e+07	2.5746e+07	2.7746e+07
1692	28	16	2.74504e+07	10.846	BS	2.64504e+07	2.84504e+07	2.64504e+07	2.84504e+07
16921	28	16	2.74504e+07	8.99607	BV	2.64504e+07	2.84504e+07	2.64504e+07	2.84504e+07
16922	28	16	2.74504e+07	6.40684	OB	2.64504e+07	2.84504e+07	2.64504e+07	2.84504e+07
1693	29	16	28523403	9.30629	BS	27523403	29523403	27523403	29523403
16931	29	16	28523403	7.87867	BV	27523403	29523403	27523403	29523403
1712	48	16	4.74641e+07	6.82336	BS	4.64641e+07	4.84641e+07	4.64641e+07	4.84641e+07
1777	31	17	3.06329e+07	7.31578	SI	2.96329e+07	3.16329e+07	2.96329e+07	3.16329e+07
1799	53	17	5.25411e+07	7.10929	OB	5.15411e+07	5.35411e+07	5.15411e+07	5.35411e+07
1832	11	18	1.0483e+07	6.32591	RH	9.48299e+06	1.1483e+07	9.48299e+06	1.1483e+07
18361	15	18	1.42338e+07	25.7198	HO	1.32338e+07	1.52338e+07	1.32338e+07	1.52338e+07	MC1R	Jörg et al. 1996
18362	15	18	1.42338e+07	24.2716	RH	1.32338e+07	1.52338e+07	1.32338e+07	1.52338e+07	MC1R	Jörg et al. 1997
18363	15	18	1.42338e+07	10.4506	SF	1.32338e+07	1.52338e+07	1.32338e+07	1.52338e+07
1836	15	18	1.42338e+07	8.2375	OB	1.32338e+07	1.52338e+07	1.32338e+07	1.52338e+07
18364	15	18	1.42338e+07	6.52542	SI	1.32338e+07	1.52338e+07	1.32338e+07	1.52338e+07
18371	16	18	1.53736e+07	13.7148	RH	1.43736e+07	1.63736e+07	1.43736e+07	1.63736e+07	MC1R?	Jörg et al. 1996
18372	16	18	1.53736e+07	9.31328	SF	1.43736e+07	1.63736e+07	1.43736e+07	1.63736e+07
1837	16	18	1.53736e+07	8.84738	HO	1.43736e+07	1.63736e+07	1.43736e+07	1.63736e+07
1838	17	18	1.66418e+07	7.81798	RH	1.56418e+07	1.76418e+07	1.56418e+07	1.76418e+07
1839	18	18	1.7395e+07	6.47746	RH	1.6395e+07	1.8395e+07	1.6395e+07	1.8395e+07
1841	20	18	1.9517e+07	7.27699	RH	1.8517e+07	2.0517e+07	1.8517e+07	2.0517e+07
1844	23	18	2.25507e+07	6.63972	RH	2.15507e+07	2.35507e+07	2.15507e+07	2.35507e+07
1846	25	18	2.45572e+07	7.78649	RH	2.35572e+07	2.55572e+07	2.35572e+07	2.55572e+07
1847	26	18	2.54024e+07	6.23011	RH	2.44024e+07	2.64024e+07	2.44024e+07	2.64024e+07
1860	39	18	3.84681e+07	7.44323	BS	3.74681e+07	3.94681e+07	3.74681e+07	3.94681e+07
1914	27	19	2.65255e+07	9.69588	ER/EV	2.55255e+07	2.75255e+07	2.55255e+07	2.75255e+07
19151	28	19	2.73265e+07	9.87582	ER/EV	2.63265e+07	2.83265e+07	2.63265e+07	2.83265e+07
1915	28	19	2.73265e+07	6.41547	OB	2.63265e+07	2.83265e+07	2.63265e+07	2.83265e+07
1934	47	19	46438366	7.88284	BS	45438366	47438366	45438366	47438366
1966	15	20	1.43608e+07	8.60372	BV	1.33608e+07	1.53608e+07	1.33608e+07	1.53608e+07
1979	28	20	2.76491e+07	7.05364	HO	2.66491e+07	2.86491e+07	2.66491e+07	2.86491e+07
1982	31	20	30194786	14.835	HO	29194786	31194786	29194786	31194786	FGF10? (GHR bei 32 Mb)
19821	31	20	30194786	7.48055	RH	29194786	31194786	29194786	31194786
1983	32	20	3.14596e+07	7.40145	RH	3.04596e+07	3.24596e+07	3.04596e+07	3.24596e+07
19831	32	20	3.14596e+07	5.90056	SF	3.04596e+07	3.24596e+07	3.04596e+07	3.24596e+07
1996	45	20	4.4561e+07	10.5929	HO	4.3561e+07	4.5561e+07	4.3561e+07	4.5561e+07
19961	45	20	4.4561e+07	8.1057	RH	4.3561e+07	4.5561e+07	4.3561e+07	4.5561e+07
1997	46	20	4.55972e+07	6.26893	ER/EV	4.45972e+07	4.65972e+07	4.45972e+07	4.65972e+07
1998	47	20	4.64896e+07	7.27932	HO	4.54896e+07	4.74896e+07	4.54896e+07	4.74896e+07
19981	47	20	4.64896e+07	6.1427	RH	4.54896e+07	4.74896e+07	4.54896e+07	4.74896e+07
1999	48	20	4.75666e+07	12.7432	HO	4.65666e+07	4.85666e+07	4.65666e+07	4.85666e+07
19991	48	20	4.75666e+07	10.7591	RH	4.65666e+07	4.85666e+07	4.65666e+07	4.85666e+07
19992	48	20	4.75666e+07	7.0449	SF	4.65666e+07	4.85666e+07	4.65666e+07	4.85666e+07
19993	48	20	4.75666e+07	6.91397	SI	4.65666e+07	4.85666e+07	4.65666e+07	4.85666e+07
2025	3	21	2.66974e+06	7.00692	OB	1.66974e+06	3.66974e+06	1.66974e+06	3.66974e+06
20251	3	21	2.66974e+06	6.49245	SI	1.66974e+06	3.66974e+06	1.66974e+06	3.66974e+06
2038	16	21	1.53476e+07	6.82817	SI	1.43476e+07	1.63476e+07	1.43476e+07	1.63476e+07
2062	40	21	3.94706e+07	5.33293	SF	3.84706e+07	4.04706e+07	3.84706e+07	4.04706e+07
2120	26	22	2.53233e+07	9.90278	HO	2.43233e+07	2.63233e+07	2.43233e+07	2.63233e+07
2126	32	22	3.13872e+07	7.48524	SI	3.03872e+07	3.23872e+07	3.03872e+07	3.23872e+07
2136	42	22	4.14614e+07	5.202	SF	4.04614e+07	4.24614e+07	4.04614e+07	4.24614e+07
2228	19	24	18462073	7.15809	BS	17462073	19462073	17462073	19462073
2273	1	25	444416	7.13038	BS	-555584	1.44442e+06	-555584	1.44442e+06
22731	1	25	444416	7.09021	BV	-555584	1.44442e+06	-555584	1.44442e+06
23371	22	26	2.16241e+07	9.4031	RH	2.06241e+07	2.26241e+07	2.06241e+07	2.26241e+07	SCD	siehe ncbi publikationen
2337	22	26	2.16241e+07	8.00361	OB	2.06241e+07	2.26241e+07	2.06241e+07	2.26241e+07	SCD	siehe ncbi publikationen
23372	22	26	2.16241e+07	7.79603	SF	2.06241e+07	2.26241e+07	2.06241e+07	2.26241e+07	SCD	siehe ncbi publikationen
23381	23	26	2.25285e+07	13.3598	ER/EV	2.15285e+07	2.35285e+07	2.15285e+07	2.35285e+07	FGF8, SCD	Marguez et al. 2009; meat quality traits, es gibt noch einen andere Publikation zu den Anzahl oocyten beim ovum pick-up
2338	23	26	2.25285e+07	7.36349	OB	2.15285e+07	2.35285e+07	2.15285e+07	2.35285e+07	FGF8, SCD
2372	5	27	4.50338e+06	6.31757	SI	3.50338e+06	5.50338e+06	3.50338e+06	5.50338e+06
2487	28	29	2.75833e+07	6.29993	ER/EV	2.65833e+07	2.85833e+07	2.65833e+07	2.85833e+07
2511	52	29	5.13923e+07	5.83984	SF	5.03923e+07	5.23923e+07	5.03923e+07	5.23923e+07

## Sheet: di_sig_all_breeds 1e+06_NCBI5.2
	Group.1	Group.2(chr)	POS	di	BREED			start in bp	end in bp			Mo, 7 March, Bos taurus Genome (5.2), Assembly: Bos_taurus_UMD_3.1-Primary Assembly
771	77	1	7.66051e+07	6.90088	RH	7.56051e+07	7.76051e+07	7.56051e+07	7.76051e+07			LOC784776	HRASLS	LOC519376	FGF12	CCDC50
77	77	1	7.66051e+07	6.8833	HO	7.56051e+07	7.76051e+07	7.56051e+07	7.76051e+07			LOC784776	HRASLS	LOC519376	FGF12	CCDC50
772	77	1	7.66051e+07	5.61162	SF	7.56051e+07	7.76051e+07	7.56051e+07	7.76051e+07			LOC784776	HRASLS	LOC519376	FGF12	CCDC50
111	111	1	1.10573e+08	7.36804	SI	1.09573e+08	1.11573e+08	1.09573e+08	1.11573e+08			LOC527469	MFSD1	RARRES1	GFM1	LXN	MLF1	RSRC1	LOC506839	RSRC1	SHOX2
248	89	2	88553961	10.0126	HO	87553961	89553961	87553961	89553961			LOC781256	SLC39A10	DNAH7	STK17B	HECW2	LOC509158	GTF3C3	LOC100296544	PGAP1
256	97	2	9.66279e+07	6.73823	BS	9.56279e+07	9.76279e+07	9.56279e+07	9.76279e+07			ALS2CR13	LOC538992	WDR12	ALS2CR8	LOC783376	LOC785365	NBEAL1	CYP20A1	ABI2	LOC523153	CD28	CTLA4	ICOS	LOC783801	RPL15
261	102	2	1.01475e+08	7.06051	HO	1.00475e+08	1.02475e+08	1.00475e+08	1.02475e+08			KLF7	LOC786026	CREB1	FAM119A	BICD1	LOC100296760	CCNYL1	FZD5	PLEKHM3	CRYGA	LOC784843	CRYGD	CRYGC	CRYGB	LOC100335856	CRYGA	LOC100138629	LOC504715	IDH1	PIKFYVE	LOC507494	PTH2R	LOC100335543	LOC616092	LOC100137746
348	52	3	51548959	8.10906	SI	50548959	52548959	50548959	52548959			RWDD3	LOC614522	ALG14	CNN3	SLC44A3	LOC100335381	F3	ABCD3
351	55	3	5.41336e+07	7.05789	ER/EV	5.31336e+07	5.51336e+07	5.31336e+07	5.51336e+07			LOC100336260	FNBP1L	DR1	LOC100297337	LOC782445	CCDC18	TMED5	MTF2	MGC143035	RPL5	LOC785783	EVI5	GFI1	RPAP2	GLMN	C3H1orf146	BTBD8	LOC530756	EPHX4	BRDT	TGFBR3
369	73	3	7.21778e+07	9.90436	OB	7.11778e+07	7.31778e+07	7.11778e+07	7.31778e+07			FUBP1	NEXN	LOC613309	USP33	ZZZ3	AK5	PIGK	LOC782466	ST6GALNAC5	LOC782689
3691	73	3	7.21778e+07	6.90422	HO	7.11778e+07	7.31778e+07	7.11778e+07	7.31778e+07			FUBP1	NEXN	LOC613309	USP33	ZZZ3	AK5	PIGK	LOC782466	ST6GALNAC5	LOC782689
422	4	4	3.62312e+06	7.382	BS	2.62312e+06	4.62312e+06	2.62312e+06	4.62312e+06			LOC784126	LOC100139578	COBL
4221	4	4	3.62312e+06	6.86696	BV	2.62312e+06	4.62312e+06	2.62312e+06	4.62312e+06			LOC784126	LOC100139578	COBL
442	24	4	23462599	6.92479	ER/EV	22462599	24462599	22462599	24462599			ETV1	DGKB	TRNAC-GCA
473	55	4	5.43583e+07	13.4244	ER/EV	5.33583e+07	5.53583e+07	5.33583e+07	5.53583e+07			LOC781154	CAPZA2	LOC100138854	MET	CAV1	LOC100140425	CAV2	LOC789240	TES	LOC100296613	TFEC
487	69	4	68440491	5.53382	SF	67440491	69440491	67440491	69440491			NEUROD6	ADCYAP1R1	GHRHR	AQP1	MGC151975	INMT	CRHR2	GARS	GGCT	NOD1	NOD1	LOC786442	MIR2419	ZNRF2	LOC100294775	LOC100297385	LOC615685	PLEKHA8	FKBP14	SCRN1	WIPF3	PRR15	LOC786657	CHN2
4891	71	4	7.05846e+07	6.35666	ER/EV	6.95846e+07	7.15846e+07	6.95846e+07	7.15846e+07			CPVL	LOC518003	CREB5	JAZF1	TAX1BP1	LOC786954	HIBADH	EVX1	LOC787194	HOXA10	MIR196B	HOXA9	HOXA7	LOC100297783	HOXA5	HOXA3	HOXA4	HOXA2	HOXA1
489	71	4	7.05846e+07	6.26917	OB	6.95846e+07	7.15846e+07	6.95846e+07	7.15846e+07			CPVL	LOC518003	CREB5	JAZF1	TAX1BP1	LOC786954	HIBADH	EVX1	LOC787194	HOXA10	MIR196B	HOXA9	HOXA7	LOC100297783	HOXA5	HOXA3	HOXA4	HOXA2	HOXA1
495	77	4	7.64683e+07	6.74798	ER/EV	7.54683e+07	7.74683e+07	7.54683e+07	7.74683e+07			ZNF804B	LOC100141234	LOC100139875	LOC784147	STEAP1	STEAP2	GTPBP10	HUS1	TNS3
496	78	4	7.74533e+07	7.17954	RH	7.64533e+07	7.84533e+07	7.64533e+07	7.84533e+07			LOC100139875	LOC784147	STEAP1	STEAP2	GTPBP10	HUS1	TNS3	TRNAK-CUU
4962	78	4	7.74533e+07	7.08453	ER/EV	7.64533e+07	7.84533e+07	7.64533e+07	7.84533e+07			LOC100139875	LOC784147	STEAP1	STEAP2	GTPBP10	HUS1	TNS3	TRNAK-CUU
4961	78	4	7.74533e+07	6.55174	SF	7.64533e+07	7.84533e+07	7.64533e+07	7.84533e+07			LOC100139875	LOC784147	STEAP1	STEAP2	GTPBP10	HUS1	TNS3	TRNAK-CUU
498	80	4	79602192	10.0363	ER/EV	78602192	80602192	78602192	80602192			MIR2420	IGFBP3	ADCY1	RAMP3	TBRG4	NACAD	CCM2	LOC100140586	LOC100174927	MYO1G	LOC504276	H2AFV	PPIA	ZMIZ2	OGDH	TMED4	DDX56	NPC1L1	NUDCD3	LOC100296763	CAMK2B	LOC100335797	GCK	MYL7	POLD2	AEBP1	POLM	BLVRA	HECW1	LOC100335668
5572	18	5	1.72756e+07	10.7601	SF	1.62756e+07	1.82756e+07	1.62756e+07	1.82756e+07			SLC6A15	TSPAN19	LRRIQ1	ALX1	RASSF9	NTS	LOC615313	LOC781831	MGAT4C
5573	18	5	1.72756e+07	8.22596	ER/EV	1.62756e+07	1.82756e+07	1.62756e+07	1.82756e+07			SLC6A15	TSPAN19	LRRIQ1	ALX1	RASSF9	NTS	LOC615313	LOC781831	MGAT4C
5571	18	5	1.72756e+07	7.79321	OB	1.62756e+07	1.82756e+07	1.62756e+07	1.82756e+07			SLC6A15	TSPAN19	LRRIQ1	ALX1	RASSF9	NTS	LOC615313	LOC781831	MGAT4C
557	18	5	1.72756e+07	7.43439	BV	1.62756e+07	1.82756e+07	1.62756e+07	1.82756e+07			SLC6A15	TSPAN19	LRRIQ1	ALX1	RASSF9	NTS	LOC615313	LOC781831	MGAT4C
563	24	5	2.34443e+07	6.75465	ER/EV	2.24443e+07	2.44443e+07	2.24443e+07	2.44443e+07			C5H12orf12	EPYC	KERA	LUM	DCN
564	25	5	2.44758e+07	8.01414	SI	2.34758e+07	2.54758e+07	2.34758e+07	2.54758e+07			C5H12orf12	EPYC	KERA	LUM	DCN	BTG1	LOC100335552	LOC521525	PLEKHG7	EEA1
574	35	5	34462194	8.68545	OB	33462194	35462194	33462194	35462194			DNAJC22	LOC616876	TROAP	LOC616853	PRPH	LOC100141266	TUBA1C	TUBA1A	LOC783275	TUBA1B	LOC100295976	LOC539015	DHH	RHEBL1	MLL2	MIR2426	PRKAG1	DDN	WNT1	WNT10B	ARF3	FKBP11	CCDC65	RND1	DDX23	CACNB3	ADCY6	LOC100335701	CCNT1	C5H12orf41	MIR1291	LOC783895	LALBA	LOC786658	LOC100295133	LOC617415	LOC526630	LOC614370
575	36	5	3.54023e+07	9.76901	BS	3.44023e+07	3.64023e+07	3.44023e+07	3.64023e+07			LOC786658	LOC100295133	LOC617415	LOC526630	LOC614370	LOC515887	LOC506992	LOC781446	LOC509508	LOC781517	LOC507383	LOC781595	LOC505250	LOC504567	LOC781756	LOC781840	C12orf54	LOC509817	LOC781968	LOC523258	ZNF641	LOC784038	H1FNT	LOC513452	LOC615591	LOC619137	LOC505576	LOC515369	LOC617289	LOC100139168	ASB8	PFKM	SENP1	COL2A1	TMEM106C	LOC100296823	VDR	LOC509843
5751	36	5	3.54023e+07	9.37944	OB	3.44023e+07	3.64023e+07	3.44023e+07	3.64023e+07			LOC786658	LOC100295133	LOC617415	LOC526630	LOC614370	LOC515887	LOC506992	LOC781446	LOC509508	LOC781517	LOC507383	LOC781595	LOC505250	LOC504567	LOC781756	LOC781840	C12orf54	LOC509817	LOC781968	LOC523258	ZNF641	LOC784038	H1FNT	LOC513452	LOC615591	LOC619137	LOC505576	LOC515369	LOC617289	LOC100139168	ASB8	PFKM	SENP1	COL2A1	TMEM106C	LOC100296823	VDR	LOC509843
5871	48	5	4.72252e+07	11.8524	RH	4.62252e+07	4.82252e+07	4.62252e+07	4.82252e+07			PTPRR	PTPRB	KCNMB4	TRNAC-GCA	LOC100138492	CNOT2	LOC786074	LOC100138019	MGC139000	RAB3IP	BEST3	LRRC10	CCT2	FRS2	MIR2427	LOC100138933	YEATS4	LYZ1	LOC785803	LOC618661	LOC781146	LOC540980	LOC617219	LYSB	LYZ2	LYZ1	LYZ3	LOC787241	LYZ	CPSF6
587	48	5	4.72252e+07	11.5114	HO	4.62252e+07	4.82252e+07	4.62252e+07	4.82252e+07			PTPRR	PTPRB	KCNMB4	TRNAC-GCA	LOC100138492	CNOT2	LOC786074	LOC100138019	MGC139000	RAB3IP	BEST3	LRRC10	CCT2	FRS2	MIR2427	LOC100138933	YEATS4	LYZ1	LOC785803	LOC618661	LOC781146	LOC540980	LOC617219	LYSB	LYZ2	LYZ1	LYZ3	LOC787241	LYZ	CPSF6
5872	48	5	4.72252e+07	9.69208	SF	4.62252e+07	4.82252e+07	4.62252e+07	4.82252e+07			PTPRR	PTPRB	KCNMB4	TRNAC-GCA	LOC100138492	CNOT2	LOC786074	LOC100138019	MGC139000	RAB3IP	BEST3	LRRC10	CCT2	FRS2	MIR2427	LOC100138933	YEATS4	LYZ1	LOC785803	LOC618661	LOC781146	LOC540980	LOC617219	LYSB	LYZ2	LYZ1	LYZ3	LOC787241	LYZ	CPSF6
5873	48	5	4.72252e+07	7.4089	ER/EV	4.62252e+07	4.82252e+07	4.62252e+07	4.82252e+07			PTPRR	PTPRB	KCNMB4	TRNAC-GCA	LOC100138492	CNOT2	LOC786074	LOC100138019	MGC139000	RAB3IP	BEST3	LRRC10	CCT2	FRS2	MIR2427	LOC100138933	YEATS4	LYZ1	LOC785803	LOC618661	LOC781146	LOC540980	LOC617219	LYSB	LYZ2	LYZ1	LYZ3	LOC787241	LYZ	CPSF6
595	56	5	55576943	8.48727	SI	54576943	56576943	54576943	56576943			LOC100140195	PPM1H	LOC784406	MIRLET7I	MON2	LOC100336267	USP15	LOC100297656	LOC784865
5962	57	5	5.65582e+07	13.108	SI	5.55582e+07	5.75582e+07	5.55582e+07	5.75582e+07			LOC100297656	LOC784865	LOC617908	LOC788961
596	57	5	5.65582e+07	7.06658	RH	5.55582e+07	5.75582e+07	5.55582e+07	5.75582e+07			LOC100297656	LOC784865	LOC617908	LOC788961
5961	57	5	5.65582e+07	6.66009	SF	5.55582e+07	5.75582e+07	5.55582e+07	5.75582e+07			LOC100297656	LOC784865	LOC617908	LOC788961
600	61	5	6.05471e+07	9.35043	SI	5.95471e+07	6.15471e+07	5.95471e+07	6.15471e+07			XRCC6BP1	CTDSP2	MIR26A-2	AVIL	TSFM	FAM119B	METTL1	CYP27B1	MARCH9	CDK4	TSPAN31	AGAP2	OS9	LOC100295769	LOC100297468	B4GALNT1	SLC26A10	GEFT	DTX3	PIP4K2C	KIF5A	DCTN2	LOC783807	DDIT3	MARS	MIR2430	ARHGAP9	GLI1	INHBE	INHBC	R3HDM2	STAC3	NDUFA4L2	SHMT2	NXPH4	LOC533894	LOC100294755	MIR2431
601	62	5	6.1521e+07	12.1969	SI	6.0521e+07	6.2521e+07	6.0521e+07	6.2521e+07			R3HDM2	STAC3	NDUFA4L2	SHMT2	NXPH4	LOC533894	LOC100294755	MIR2431	STAT6	NAB2	TMEM194A	MYO1A	TAC3	ZBTB39	GPR182	LOC100295935	LOC522844	LOC100139075	LOC100295977	RDH16	LOC100139961	SDR9C7	LOC100294910	LOC100138638	HSD17B6	PRIM1	NACA	LOC784846	PTGES3	ATP5B	MIR677	BAZ2A	RBMS2	GLS2	SPRYD4	MIP	TIMELESS	APOF
6162	77	5	7.61488e+07	10.4354	SI	7.51488e+07	7.71488e+07	7.51488e+07	7.71488e+07			RIC8B	C5H12orf23	MTERFD3	CRY1	LOC100138088	LOC100140117	LOC784294	BTBD11	PWP1	PRDM4	ASCL4	C5H22orf28	BPIL2	FBXO7	SYN3	TIMP3	CHRNA3	LOC511240	MGC137211	MGC137014	LARGE
6161	77	5	7.61488e+07	7.95921	BV	7.51488e+07	7.71488e+07	7.51488e+07	7.71488e+07			RIC8B	C5H12orf23	MTERFD3	CRY1	LOC100138088	LOC100140117	LOC784294	BTBD11	PWP1	PRDM4	ASCL4	C5H22orf28	BPIL2	FBXO7	SYN3	TIMP3	CHRNA3	LOC511240	MGC137211	MGC137014	LARGE
616	77	5	7.61488e+07	6.86664	BS	7.51488e+07	7.71488e+07	7.51488e+07	7.71488e+07			RIC8B	C5H12orf23	MTERFD3	CRY1	LOC100138088	LOC100140117	LOC784294	BTBD11	PWP1	PRDM4	ASCL4	C5H22orf28	BPIL2	FBXO7	SYN3	TIMP3	CHRNA3	LOC511240	MGC137211	MGC137014	LARGE
617	78	5	7.7433e+07	10.7345	BS	7.6433e+07	7.8433e+07	7.6433e+07	7.8433e+07			SYN3	TIMP3	CHRNA3	LOC511240	MGC137211	MGC137014	LARGE
6171	78	5	7.7433e+07	6.88242	BV	7.6433e+07	7.8433e+07	7.6433e+07	7.8433e+07			SYN3	TIMP3	CHRNA3	LOC511240	MGC137211	MGC137014	LARGE
6172	78	5	7.7433e+07	6.77007	OB	7.6433e+07	7.8433e+07	7.6433e+07	7.8433e+07			SYN3	TIMP3	CHRNA3	LOC511240	MGC137211	MGC137014	LARGE
619	80	5	79506958	9.64608	HO	78506958	80506958	78506958	80506958			LOC506388	HMGXB4	LOC100336143	HMOX1	MCM5	RASD2	MB	LOC100336156	APOL6	RBM9	LOC521214	LOC786352	LOC786318	LOC514282	LOC515697	LOC531557	LOC788275	LOC788286	LOC788299	LOC518495	LOC788334	LOC524576	LOC788358	LOC510193	LOC100140950	APOL3	LOC527460	LOC619179	APOL3	MYH9	TXN2	FOXRED2	EIF3D	TRNAE-UUC	CACNG2
6191	80	5	79506958	6.12353	ER/EV	78506958	80506958	78506958	80506958			LOC506388	HMGXB4	LOC100336143	HMOX1	MCM5	RASD2	MB	LOC100336156	APOL6	RBM9	LOC521214	LOC786352	LOC786318	LOC514282	LOC515697	LOC531557	LOC788275	LOC788286	LOC788299	LOC518495	LOC788334	LOC524576	LOC788358	LOC510193	LOC100140950	APOL3	LOC527460	LOC619179	APOL3	MYH9	TXN2	FOXRED2	EIF3D	TRNAE-UUC	CACNG2
623	84	5	8.35351e+07	9.58556	BS	8.25351e+07	8.45351e+07	8.25351e+07	8.45351e+07			PKP2	LOC100138699	YARS2	DNM1L	LOC781987	FGD4	BICD1	LOC782092	LOC510651	LOC100137780	AMN1	LOC530461	DENND5B	LOC100297174	FAM60A	CAPRIN2
6231	84	5	8.35351e+07	7.34848	BV	8.25351e+07	8.45351e+07	8.25351e+07	8.45351e+07			PKP2	LOC100138699	YARS2	DNM1L	LOC781987	FGD4	BICD1	LOC782092	LOC510651	LOC100137780	AMN1	LOC530461	DENND5B	LOC100297174	FAM60A	CAPRIN2
6233	84	5	8.35351e+07	6.49336	SI	8.25351e+07	8.45351e+07	8.25351e+07	8.45351e+07			PKP2	LOC100138699	YARS2	DNM1L	LOC781987	FGD4	BICD1	LOC782092	LOC510651	LOC100137780	AMN1	LOC530461	DENND5B	LOC100297174	FAM60A	CAPRIN2
6232	84	5	8.35351e+07	6.10916	SF	8.25351e+07	8.45351e+07	8.25351e+07	8.45351e+07			PKP2	LOC100138699	YARS2	DNM1L	LOC781987	FGD4	BICD1	LOC782092	LOC510651	LOC100137780	AMN1	LOC530461	DENND5B	LOC100297174	FAM60A	CAPRIN2
637	98	5	9.75148e+07	7.0734	SI	9.65148e+07	9.85148e+07	9.65148e+07	9.85148e+07			LOC100140177	LOC100296638	AEBP2	PLEKHA5	LOC100296595	LOC781552	CAPZA3	PLCZ1	LOC100138138	LOC504484	LOC781707	PIK3C2G
642	103	5	1.02288e+08	7.44464	ER/EV	1.01288e+08	1.03288e+08	1.01288e+08	1.03288e+08			RERG	PDE6H	ARHGDIB	ERP27	MGP	ART4	LOC781903	LOC618483	LOC534416	H2AFJ	LOC530773	GUCY2C	PLBD1	LOC504273	LOC100139276	ATF7IP	LOC100139060	GRIN2B
6951	34	6	3.34076e+07	11.6911	BV	3.24076e+07	3.44076e+07	3.24076e+07	3.44076e+07			LOC100140135	ATOH1	GRID2	TRNAE-UUC	LOC783261
695	34	6	3.34076e+07	8.6446	BS	3.24076e+07	3.44076e+07	3.24076e+07	3.44076e+07			LOC100140135	ATOH1	GRID2	TRNAE-UUC	LOC783261
7001	39	6	3.82103e+07	9.53012	BV	3.72103e+07	3.92103e+07	3.72103e+07	3.92103e+07	ABCG2, LCORL/NCAPG, LAP3	Gutiérrez-Gil et al. 2015 zeigt die wichtigen Publikationen	PPM1K	LOC781421	ABCG2	PKD2	SPP1	IBSP	LOC613958	TRNAA-CGC	LAP3	MED28	LOC100335315	LOC100335273	LOC523874	DCAF16	NCAPG	LCORL	LOC782905
700	39	6	3.82103e+07	7.00428	BS	3.72103e+07	3.92103e+07	3.72103e+07	3.92103e+07	ABCG2, LCORL/NCAPG, LAP3		PPM1K	LOC781421	ABCG2	PKD2	SPP1	IBSP	LOC613958	TRNAA-CGC	LAP3	MED28	LOC100335315	LOC100335273	LOC523874	DCAF16	NCAPG	LCORL	LOC782905
712	51	6	5.07187e+07	8.2502	ER/EV	4.97187e+07	5.17187e+07	4.97187e+07	5.17187e+07			LOC781090	LOC100137812	PCDH7
718	57	6	5.65115e+07	6.11419	ER/EV	5.55115e+07	5.75115e+07	5.55115e+07	5.75115e+07			LOC100140872	LOC100139530	LOC781670	LOC781591
722	61	6	6.04896e+07	7.06225	BV	5.94896e+07	6.14896e+07	5.94896e+07	6.14896e+07			LOC783708	TBC1D1	LOC781379	KLF3	TLR10	TLR6	TLR1	LOC511583	TMEM156	KLHL5	WDR19	LOC514842	KLB	RPL9	LIAS	UGDH	C6H4orf34	UBE2K	PDS5A
7231	62	6	6.14445e+07	9.52301	BV	6.04445e+07	6.24445e+07	6.04445e+07	6.24445e+07			TLR6	LOC511583	TMEM156	KLHL5	WDR19	LOC514842	KLB	RPL9	LIAS	UGDH	C6H4orf34	UBE2K	PDS5A	N4BP2	RHOH	TRNAG-GCC	CHRNA9	RBM47	NSUN7	APBB2	RPL7A
723	62	6	6.14445e+07	6.83354	BS	6.04445e+07	6.24445e+07	6.04445e+07	6.24445e+07			TLR6	LOC511583	TMEM156	KLHL5	WDR19	LOC514842	KLB	RPL9	LIAS	UGDH	C6H4orf34	UBE2K	PDS5A	N4BP2	RHOH	TRNAG-GCC	CHRNA9	RBM47	NSUN7	APBB2	RPL7A
7232	62	6	6.14445e+07	6.04051	OB	6.04445e+07	6.24445e+07	6.04445e+07	6.24445e+07			TLR6	LOC511583	TMEM156	KLHL5	WDR19	LOC514842	KLB	RPL9	LIAS	UGDH	C6H4orf34	UBE2K	PDS5A	N4BP2	RHOH	TRNAG-GCC	CHRNA9	RBM47	NSUN7	APBB2	RPL7A
724	63	6	62377197	7.23666	BV	61377197	63377197	61377197	63377197			PDS5A	N4BP2	RHOH	TRNAG-GCC	CHRNA9	RBM47	NSUN7	APBB2	RPL7A	UCHL1	LIMCH1	TRNAG-CCC	LOC783703	TMEM33	LOC100335825	LOC782676
730	69	6	68344176	6.22208	OB	67344176	69344176	67344176	69344176			GABRA2	LOC100139936	MGC127695	LOC781223	GABRA4	LOC536190	GABRB1	LOC100138074	GABRB1	COMMD8	ATP10D	CORIN	LOC783188	CNGA1	NIPAL1
731	70	6	6.95425e+07	8.33816	HO	6.85425e+07	7.05425e+07	6.85425e+07	7.05425e+07			GABRB1	COMMD8	ATP10D	CORIN	LOC783188	CNGA1	NIPAL1	TXK	TEC	LOC100335932	TRNASTOP-UCA	SLAIN2	SLC10A4	ZAR1	FRYL	OCIAD2	LOC100335992	LOC100336010	CWH43	DCUN1D4	LRRC66	SGCB	LOC100335977
7311	70	6	6.95425e+07	6.50532	RH	6.85425e+07	7.05425e+07	6.85425e+07	7.05425e+07			GABRB1	COMMD8	ATP10D	CORIN	LOC783188	CNGA1	NIPAL1	TXK	TEC	LOC100335932	TRNASTOP-UCA	SLAIN2	SLC10A4	ZAR1	FRYL	OCIAD2	LOC100335992	LOC100336010	CWH43	DCUN1D4	LRRC66	SGCB	LOC100335977
7313	70	6	6.95425e+07	6.47099	SI	6.85425e+07	7.05425e+07	6.85425e+07	7.05425e+07			GABRB1	COMMD8	ATP10D	CORIN	LOC783188	CNGA1	NIPAL1	TXK	TEC	LOC100335932	TRNASTOP-UCA	SLAIN2	SLC10A4	ZAR1	FRYL	OCIAD2	LOC100335992	LOC100336010	CWH43	DCUN1D4	LRRC66	SGCB	LOC100335977
7312	70	6	6.95425e+07	5.84207	SF	6.85425e+07	7.05425e+07	6.85425e+07	7.05425e+07			GABRB1	COMMD8	ATP10D	CORIN	LOC783188	CNGA1	NIPAL1	TXK	TEC	LOC100335932	TRNASTOP-UCA	SLAIN2	SLC10A4	ZAR1	FRYL	OCIAD2	LOC100335992	LOC100336010	CWH43	DCUN1D4	LRRC66	SGCB	LOC100335977
7324	71	6	7.0255e+07	13.0687	SI	6.9255e+07	7.1255e+07	6.9255e+07	7.1255e+07	KIT	Pausch et al.	CNGA1	NIPAL1	TXK	TEC	LOC100335932	TRNASTOP-UCA	SLAIN2	SLC10A4	ZAR1	FRYL	OCIAD2	LOC100335992	LOC100336010	CWH43	DCUN1D4	LRRC66	SGCB	LOC100335977	SPATA18	LOC100138990	OCIAD1	USP46	MIR2445	RASL11B	SCFD2
7322	71	6	7.0255e+07	7.69857	HO	6.9255e+07	7.1255e+07	6.9255e+07	7.1255e+07			CNGA1	NIPAL1	TXK	TEC	LOC100335932	TRNASTOP-UCA	SLAIN2	SLC10A4	ZAR1	FRYL	OCIAD2	LOC100335992	LOC100336010	CWH43	DCUN1D4	LRRC66	SGCB	LOC100335977	SPATA18	LOC100138990	OCIAD1	USP46	MIR2445	RASL11B	SCFD2
7321	71	6	7.0255e+07	7.43977	BV	6.9255e+07	7.1255e+07	6.9255e+07	7.1255e+07			CNGA1	NIPAL1	TXK	TEC	LOC100335932	TRNASTOP-UCA	SLAIN2	SLC10A4	ZAR1	FRYL	OCIAD2	LOC100335992	LOC100336010	CWH43	DCUN1D4	LRRC66	SGCB	LOC100335977	SPATA18	LOC100138990	OCIAD1	USP46	MIR2445	RASL11B	SCFD2
732	71	6	7.0255e+07	7.39964	BS	6.9255e+07	7.1255e+07	6.9255e+07	7.1255e+07			CNGA1	NIPAL1	TXK	TEC	LOC100335932	TRNASTOP-UCA	SLAIN2	SLC10A4	ZAR1	FRYL	OCIAD2	LOC100335992	LOC100336010	CWH43	DCUN1D4	LRRC66	SGCB	LOC100335977	SPATA18	LOC100138990	OCIAD1	USP46	MIR2445	RASL11B	SCFD2
7323	71	6	7.0255e+07	6.85431	SF	6.9255e+07	7.1255e+07	6.9255e+07	7.1255e+07			CNGA1	NIPAL1	TXK	TEC	LOC100335932	TRNASTOP-UCA	SLAIN2	SLC10A4	ZAR1	FRYL	OCIAD2	LOC100335992	LOC100336010	CWH43	DCUN1D4	LRRC66	SGCB	LOC100335977	SPATA18	LOC100138990	OCIAD1	USP46	MIR2445	RASL11B	SCFD2
7382	79	6	7.84167e+07	12.9276	HO	7.74167e+07	7.94167e+07	7.74167e+07	7.94167e+07			-
7383	79	6	7.84167e+07	11.9321	RH	7.74167e+07	7.94167e+07	7.74167e+07	7.94167e+07			-
7381	79	6	7.84167e+07	9.81763	BV	7.74167e+07	7.94167e+07	7.74167e+07	7.94167e+07			-
738	79	6	7.84167e+07	8.63279	BS	7.74167e+07	7.94167e+07	7.74167e+07	7.94167e+07			-
7384	79	6	7.84167e+07	8.38481	SF	7.74167e+07	7.94167e+07	7.74167e+07	7.94167e+07			-
741	82	6	8.13349e+07	9.80433	BS	8.03349e+07	8.23349e+07	8.03349e+07	8.23349e+07			LPHN3	LOC100140587	LOC785233
7411	82	6	8.13349e+07	8.70957	BV	8.03349e+07	8.23349e+07	8.03349e+07	8.23349e+07			LPHN3	LOC100140587	LOC785233
7412	82	6	8.13349e+07	7.37532	OB	8.03349e+07	8.23349e+07	8.03349e+07	8.23349e+07			LPHN3	LOC100140587	LOC785233
7413	82	6	8.13349e+07	5.6865	SF	8.03349e+07	8.23349e+07	8.03349e+07	8.23349e+07			LPHN3	LOC100140587	LOC785233
743	84	6	8.33891e+07	8.71478	HO	8.23891e+07	8.43891e+07	8.23891e+07	8.43891e+07			LOC784340	LOC782855	LOC100298355	TECRL	LOC784470	LOC515240	EPHA5
757	98	6	9.75529e+07	7.63783	BV	9.65529e+07	9.85529e+07	9.65529e+07	9.85529e+07			LOC537989	ANXA3	LOC505766	PAQR3	NAA11	GK2	LOC784058	ANTXR2
826	47	7	4.66155e+07	6.06451	OB	4.56155e+07	4.76155e+07	4.56155e+07	4.76155e+07			PITX1	LOC784718	H2AFY	TIFAB	NEUROG1	TRNAA-AGC	CXCL14	LOC515496	IL9	FBXL21	LECT2	LOC539596	LOC518124	SMAD5	TRPC7	LOC783751	SPOCK1
836	57	7	5.65039e+07	8.68848	HO	5.55039e+07	5.75039e+07	5.55039e+07	5.75039e+07			UBAP2L	LOC100139315	LOC100138639	GRXCR2	PRELID2	LOC787091	SH3RF2	LOC618331	LARS	RBM27	POU4F3
855	76	7	7.55948e+07	8.66981	ER/EV	7.45948e+07	7.65948e+07	7.45948e+07	7.65948e+07			CCNG1	NUDCD2	HMMR	MAT2B	LOC100296952	TRNAE-UUC
880	101	7	1.00632e+08	7.54207	ER/EV	9.96322e+07	1.01632e+08	9.96322e+07	1.01632e+08			LOC100141279	LOC100138607	TMEM157	ST8SIA4
921	29	8	2.85883e+07	5.94483	OB	2.75883e+07	2.95883e+07	2.75883e+07	2.95883e+07			SH3GL2	LOC781204	CNTLN	LOC100297222	BNC2
1006	114	8	1.13216e+08	8.24219	BV	1.12216e+08	1.14216e+08	1.12216e+08	1.14216e+08			TLR4	LOC100138154	DBC1
10061	114	8	1.13216e+08	7.62159	ER/EV	1.12216e+08	1.14216e+08	1.12216e+08	1.14216e+08			TLR4	LOC100138154	DBC1
1031	25	9	2.44982e+07	7.55023	BS	2.34982e+07	2.54982e+07	2.34982e+07	2.54982e+07			UBE2CBP	DOPEY1	PGM3	RWDD2A	ME1	LOC100139663	PRSS35	SNAP91	LOC783071	LOC531898	LOC100139221	LOC535392	LOC100140348	ECHDC1	RNF146	RSPO3	LOC524129	LOC783157
1032	26	9	25462355	8.0454	HO	24462355	26462355	24462355	26462355			LOC531898	LOC100139221	LOC535392	LOC100140348	ECHDC1	RNF146	RSPO3	LOC524129	LOC783157	LOC787103	LOC100335185	MIR2284O	TRMT11	HINT3	NCOA7
10321	26	9	25462355	6.90948	RH	24462355	26462355	24462355	26462355			LOC531898	LOC100139221	LOC535392	LOC100140348	ECHDC1	RNF146	RSPO3	LOC524129	LOC783157	LOC787103	LOC100335185	MIR2284O	TRMT11	HINT3	NCOA7
1080	74	9	7.34624e+07	7.24358	ER/EV	7.24624e+07	7.44624e+07	7.24624e+07	7.44624e+07			MOXD1	LOC512859	STX7	TAAR9	LOC505001	LOC783380	LOC783342	LOC785282	LOC785256	LOC785236	LOC785204	LOC613867	LOC785139	LOC785080	LOC100138650	LOC783649	LOC785560	LOC785588	TAAR5	LOC522017	LOC785678	TAAR2	TAAR1	VNN1	LOC785817	VNN2	LOC529052	RPS12	LOC100295113	EYA4	LOC100139915	LOC786117	LOC781206	TCF21	TBPL1	SLC2A12
1140	31	10	3.05282e+07	7.95331	BV	2.95282e+07	3.15282e+07	2.95282e+07	3.15282e+07			GREM1	SCG5	ARHGAP11A	GJD2	ACTC1	AQR	LOC786537	ATPBD4	TRNAS-AGA
1147	38	10	3.75942e+07	8.80919	HO	3.65942e+07	3.85942e+07	3.65942e+07	3.85942e+07			EXD1	CHP	OIP5	NUSAP1	NDUFAF1	RTF1	ITPKA	LOC788253	RPAP1	TYRO3	LOC100138934	LOC788317	MGA	LOC616127	MAPKBP1	JMJD7	JMJD7-PLA2G4B	LOC531014	EHD4	PLA2G4E	PLA2G4D	PLA2G4F	VPS39	TMEM87A	GANC	CAPN3	ZFP106	LRRC57	SNAP23	LOC100336178	LRRC57	HAUS2	STARD9	CDAN1	TTBK2	LOC100139616	UBR1	TMEM62
11721	63	10	6.23619e+07	9.70677	HO	6.13619e+07	6.33619e+07	6.13619e+07	6.33619e+07			GABPB1	HDC	SLC27A2	ATP8B4	DTWD1	LOC616894	FGF7	GALK2	OSBPL3	EID1	DFNA5	MPP6	SHC4	LOC613512	LOC536117	LOC100336391	LOC781271	FBN1
1172	63	10	6.23619e+07	6.72917	OB	6.13619e+07	6.33619e+07	6.13619e+07	6.33619e+07			GABPB1	HDC	SLC27A2	ATP8B4	DTWD1	LOC616894	FGF7	GALK2	OSBPL3	EID1	DFNA5	MPP6	SHC4	LOC613512	LOC536117	LOC100336391	LOC781271	FBN1
1181	72	10	7.15585e+07	7.26868	HO	7.05585e+07	7.25585e+07	7.05585e+07	7.25585e+07			MGC157372	OTX2	LOC510107	EXOC5	MUDENG	NAA30	LOC614197	SLC35F4	C10H14orf37	LOC100140335	ACTR10	TRNAK-CUU	PSMA3	ARID4A
1245	31	11	3.04287e+07	7.1341	BS	2.94287e+07	3.14287e+07	2.94287e+07	3.14287e+07			PRKCE	EPAS1	MGC134516	ATP6V1E2	RHOQ	PIGF	CRIPT	LOC100335944	SOCS5	LOC100335966	MCFD2	TTC7A	TRNAE-UUC	LOC100335365	LOC100297344	LOC786990	EPCAM	MSH2	KCNK12	LOC786908	MSH6	FBXO11
12451	31	11	3.04287e+07	6.98799	BV	2.94287e+07	3.14287e+07	2.94287e+07	3.14287e+07			PRKCE	EPAS1	MGC134516	ATP6V1E2	RHOQ	PIGF	CRIPT	LOC100335944	SOCS5	LOC100335966	MCFD2	TTC7A	TRNAE-UUC	LOC100335365	LOC100297344	LOC786990	EPCAM	MSH2	KCNK12	LOC786908	MSH6	FBXO11
12801	66	11	6.5347e+07	8.00656	SI	6.4347e+07	6.6347e+07	6.4347e+07	6.6347e+07			PELI1	LOC516629	AFTPH	SERTAD2	LOC785455	SLC1A4	CEP68	RAB1A	ACTR2	SPRED2	TRNAV-UAC
1280	66	11	6.5347e+07	5.5691	SF	6.4347e+07	6.6347e+07	6.4347e+07	6.6347e+07			PELI1	LOC516629	AFTPH	SERTAD2	LOC785455	SLC1A4	CEP68	RAB1A	ACTR2	SPRED2	TRNAV-UAC
1281	67	11	6.65129e+07	12.8561	OB	6.55129e+07	6.75129e+07	6.55129e+07	6.75129e+07			SPRED2	TRNAV-UAC	MEIS1	LOC100139826	LOC786621
12831	69	11	6.86087e+07	17.9851	OB	6.76087e+07	6.96087e+07	6.76087e+07	6.96087e+07	CAPN14 / CAPN13?		ETAA1	C1D	WDR92	PNO1	PPP3R1	CNRIP1	PLEK	FBXO48	APLF	LOC100138497	PROKR1	ARHGAP25	BMP10	LOC509961	GKN2	GKN1	ANTXR1
12833	69	11	6.86087e+07	11.6599	SI	6.76087e+07	6.96087e+07	6.76087e+07	6.96087e+07			ETAA1	C1D	WDR92	PNO1	PPP3R1	CNRIP1	PLEK	FBXO48	APLF	LOC100138497	PROKR1	ARHGAP25	BMP10	LOC509961	GKN2	GKN1	ANTXR1
12834	69	11	6.86087e+07	9.88532	ER/EV	6.76087e+07	6.96087e+07	6.76087e+07	6.96087e+07			ETAA1	C1D	WDR92	PNO1	PPP3R1	CNRIP1	PLEK	FBXO48	APLF	LOC100138497	PROKR1	ARHGAP25	BMP10	LOC509961	GKN2	GKN1	ANTXR1
12832	69	11	6.86087e+07	9.58152	SF	6.76087e+07	6.96087e+07	6.76087e+07	6.96087e+07			ETAA1	C1D	WDR92	PNO1	PPP3R1	CNRIP1	PLEK	FBXO48	APLF	LOC100138497	PROKR1	ARHGAP25	BMP10	LOC509961	GKN2	GKN1	ANTXR1
1283	69	11	6.86087e+07	7.45853	BV	6.76087e+07	6.96087e+07	6.76087e+07	6.96087e+07			ETAA1	C1D	WDR92	PNO1	PPP3R1	CNRIP1	PLEK	FBXO48	APLF	LOC100138497	PROKR1	ARHGAP25	BMP10	LOC509961	GKN2	GKN1	ANTXR1
1284	70	11	6.94342e+07	8.80197	OB	6.84342e+07	7.04342e+07	6.84342e+07	7.04342e+07			C1D	WDR92	PNO1	PPP3R1	CNRIP1	PLEK	FBXO48	APLF	LOC100138497	PROKR1	ARHGAP25	BMP10	LOC509961	GKN2	GKN1	ANTXR1	GFPT1	NFU1	AAK1	LOC787229	ANXA4	GMCL1	SNRNP27	MXD1	LOC538522	PCBP1
13061	92	11	91630627	7.07746	SF	90630627	92630627	90630627	92630627			LOC100295100	YWHAQ	ADAM17	IAH1	CPSF3	ITGB1BP1	ASAP2	MIR2298	MBOAT2	LOC536267	LOC784521	ID2	LOC100141243	LOC100295252	LOC783695
1306	92	11	91630627	7.01386	RH	90630627	92630627	90630627	92630627			LOC100295100	YWHAQ	ADAM17	IAH1	CPSF3	ITGB1BP1	ASAP2	MIR2298	MBOAT2	LOC536267	LOC784521	ID2	LOC100141243	LOC100295252	LOC783695
1416	6	13	5.61725e+06	8.23472	HO	4.61725e+06	6.61725e+06	4.61725e+06	6.61725e+06			BTBD3
15194	25	14	2.43921e+07	18.6467	RH	2.33921e+07	2.53921e+07	2.33921e+07	2.53921e+07	PLAG1 / CHCHD7		SDR16C5	SDR16C6	PENK	FAM110B	LOC100295254	UBXN2B	LOC510507	SDCBP	NSMAF	TOX
15195	25	14	2.43921e+07	15.5088	SF	2.33921e+07	2.53921e+07	2.33921e+07	2.53921e+07	PLAG1 / CHCHD7		SDR16C5	SDR16C6	PENK	FAM110B	LOC100295254	UBXN2B	LOC510507	SDCBP	NSMAF	TOX
15193	25	14	2.43921e+07	15.0502	HO	2.33921e+07	2.53921e+07	2.33921e+07	2.53921e+07	PLAG1 / CHCHD7		SDR16C5	SDR16C6	PENK	FAM110B	LOC100295254	UBXN2B	LOC510507	SDCBP	NSMAF	TOX
15192	25	14	2.43921e+07	10.4665	OB	2.33921e+07	2.53921e+07	2.33921e+07	2.53921e+07	PLAG1 / CHCHD7		SDR16C5	SDR16C6	PENK	FAM110B	LOC100295254	UBXN2B	LOC510507	SDCBP	NSMAF	TOX
1519	25	14	2.43921e+07	9.98854	BS	2.33921e+07	2.53921e+07	2.33921e+07	2.53921e+07	PLAG1 / CHCHD7		SDR16C5	SDR16C6	PENK	FAM110B	LOC100295254	UBXN2B	LOC510507	SDCBP	NSMAF	TOX
15191	25	14	2.43921e+07	9.40849	BV	2.33921e+07	2.53921e+07	2.33921e+07	2.53921e+07	PLAG1 / CHCHD7		SDR16C5	SDR16C6	PENK	FAM110B	LOC100295254	UBXN2B	LOC510507	SDCBP	NSMAF	TOX
15197	25	14	2.43921e+07	7.79186	ER/EV	2.33921e+07	2.53921e+07	2.33921e+07	2.53921e+07	PLAG1 / CHCHD7		SDR16C5	SDR16C6	PENK	FAM110B	LOC100295254	UBXN2B	LOC510507	SDCBP	NSMAF	TOX
15196	25	14	2.43921e+07	6.76326	SI	2.33921e+07	2.53921e+07	2.33921e+07	2.53921e+07	PLAG1 / CHCHD7		SDR16C5	SDR16C6	PENK	FAM110B	LOC100295254	UBXN2B	LOC510507	SDCBP	NSMAF	TOX
1531	37	14	3.63834e+07	7.34864	SI	3.53834e+07	3.73834e+07	3.53834e+07	3.73834e+07			HNF4G	LOC100294732	LOC509345	ZFHX4	LOC784496	PEX2
1548	54	14	5.34514e+07	8.03036	BS	5.24514e+07	5.44514e+07	5.24514e+07	5.44514e+07			LOC521950	LOC785158	LOC785067	EBAG9	GOLSYN	LOC100335448	PKHD1L1	PKHD1L1	ENY2	NUDCD1	TRHR	TMEM74	LOC100297054	TTC35	EIF3E	RSPO2
15481	54	14	5.34514e+07	6.25089	SF	5.24514e+07	5.44514e+07	5.24514e+07	5.44514e+07			LOC521950	LOC785158	LOC785067	EBAG9	GOLSYN	LOC100335448	PKHD1L1	PKHD1L1	ENY2	NUDCD1	TRHR	TMEM74	LOC100297054	TTC35	EIF3E	RSPO2
1635	57	15	5.63921e+07	9.9589	SI	5.53921e+07	5.73921e+07	5.53921e+07	5.73921e+07			LOC100335265	PRKRIR	LOC787717	LOC540919	LOC100294985	LRRC32	LOC100295021	TSKU	ACER3	LOC786726	LOC787138	B3GNT6	LOC787116	CAPN5	OMP	MYO7A	LOC787034	B3GNT6	GDPD4	LOC786511	ANO3	MUC15	SLC5A12
16901	26	16	25736714	15.1609	BV	24736714	26736714	24736714	26736714	?		CNIH3	LOC785251	LOC516576	LBR	ENAH	SRP9	EPHX1	TMEM63A	LEFTY2	PYCR2	LOC785774	LOC100139731	C16H1ORF55	H3F3B	ACBD3	MIXL1	LOC534587	LOC100138620	PARP1	LOC100295789	MGC151592	LOC100335838	ITPKB
1690	26	16	25736714	14.3347	BS	24736714	26736714	24736714	26736714	?		CNIH3	LOC785251	LOC516576	LBR	ENAH	SRP9	EPHX1	TMEM63A	LEFTY2	PYCR2	LOC785774	LOC100139731	C16H1ORF55	H3F3B	ACBD3	MIXL1	LOC534587	LOC100138620	PARP1	LOC100295789	MGC151592	LOC100335838	ITPKB
16905	26	16	25736714	8.71472	SI	24736714	26736714	24736714	26736714			CNIH3	LOC785251	LOC516576	LBR	ENAH	SRP9	EPHX1	TMEM63A	LEFTY2	PYCR2	LOC785774	LOC100139731	C16H1ORF55	H3F3B	ACBD3	MIXL1	LOC534587	LOC100138620	PARP1	LOC100295789	MGC151592	LOC100335838	ITPKB
16903	26	16	25736714	8.29177	RH	24736714	26736714	24736714	26736714			CNIH3	LOC785251	LOC516576	LBR	ENAH	SRP9	EPHX1	TMEM63A	LEFTY2	PYCR2	LOC785774	LOC100139731	C16H1ORF55	H3F3B	ACBD3	MIXL1	LOC534587	LOC100138620	PARP1	LOC100295789	MGC151592	LOC100335838	ITPKB
16904	26	16	25736714	7.35976	SF	24736714	26736714	24736714	26736714			CNIH3	LOC785251	LOC516576	LBR	ENAH	SRP9	EPHX1	TMEM63A	LEFTY2	PYCR2	LOC785774	LOC100139731	C16H1ORF55	H3F3B	ACBD3	MIXL1	LOC534587	LOC100138620	PARP1	LOC100295789	MGC151592	LOC100335838	ITPKB
16902	26	16	25736714	6.05731	OB	24736714	26736714	24736714	26736714			CNIH3	LOC785251	LOC516576	LBR	ENAH	SRP9	EPHX1	TMEM63A	LEFTY2	PYCR2	LOC785774	LOC100139731	C16H1ORF55	H3F3B	ACBD3	MIXL1	LOC534587	LOC100138620	PARP1	LOC100295789	MGC151592	LOC100335838	ITPKB
1691	27	16	2.6746e+07	7.54973	BS	2.5746e+07	2.7746e+07	2.5746e+07	2.7746e+07			SRP9	EPHX1	TMEM63A	LEFTY2	PYCR2	LOC785774	LOC100139731	C16H1ORF55	H3F3B	ACBD3	MIXL1	LOC534587	LOC100138620	PARP1	LOC100295789	MGC151592	LOC100335838	ITPKB	PSEN2	CABC1	CDC42BPA	LOC781254	AHCTF1	LOC616546	SCCPDH	LOC100296483	LOC539855
16911	27	16	2.6746e+07	7.46243	BV	2.5746e+07	2.7746e+07	2.5746e+07	2.7746e+07			SRP9	EPHX1	TMEM63A	LEFTY2	PYCR2	LOC785774	LOC100139731	C16H1ORF55	H3F3B	ACBD3	MIXL1	LOC534587	LOC100138620	PARP1	LOC100295789	MGC151592	LOC100335838	ITPKB	PSEN2	CABC1	CDC42BPA	LOC781254	AHCTF1	LOC616546	SCCPDH	LOC100296483	LOC539855
16912	27	16	2.6746e+07	7.36009	OB	2.5746e+07	2.7746e+07	2.5746e+07	2.7746e+07			SRP9	EPHX1	TMEM63A	LEFTY2	PYCR2	LOC785774	LOC100139731	C16H1ORF55	H3F3B	ACBD3	MIXL1	LOC534587	LOC100138620	PARP1	LOC100295789	MGC151592	LOC100335838	ITPKB	PSEN2	CABC1	CDC42BPA	LOC781254	AHCTF1	LOC616546	SCCPDH	LOC100296483	LOC539855
1692	28	16	2.74504e+07	10.846	BS	2.64504e+07	2.84504e+07	2.64504e+07	2.84504e+07			LOC100295789	MGC151592	LOC100335838	ITPKB	PSEN2	CABC1	CDC42BPA	LOC781254	AHCTF1	LOC616546	SCCPDH	LOC100296483	LOC539855	LOC781789	CNST	TFB2M	SMYD3
16921	28	16	2.74504e+07	8.99607	BV	2.64504e+07	2.84504e+07	2.64504e+07	2.84504e+07			LOC100295789	MGC151592	LOC100335838	ITPKB	PSEN2	CABC1	CDC42BPA	LOC781254	AHCTF1	LOC616546	SCCPDH	LOC100296483	LOC539855	LOC781789	CNST	TFB2M	SMYD3
16922	28	16	2.74504e+07	6.40684	OB	2.64504e+07	2.84504e+07	2.64504e+07	2.84504e+07			LOC100295789	MGC151592	LOC100335838	ITPKB	PSEN2	CABC1	CDC42BPA	LOC781254	AHCTF1	LOC616546	SCCPDH	LOC100296483	LOC539855	LOC781789	CNST	TFB2M	SMYD3
1693	29	16	28523403	9.30629	BS	27523403	29523403	27523403	29523403			AHCTF1	LOC616546	SCCPDH	LOC100296483	LOC539855	LOC781789	CNST	TFB2M	SMYD3	KIF26B	LOC100140602	EFCAB2
16931	29	16	28523403	7.87867	BV	27523403	29523403	27523403	29523403			AHCTF1	LOC616546	SCCPDH	LOC100296483	LOC539855	LOC781789	CNST	TFB2M	SMYD3	KIF26B	LOC100140602	EFCAB2
1712	48	16	4.74641e+07	6.82336	BS	4.64641e+07	4.84641e+07	4.64641e+07	4.84641e+07			C16H1orf174	DFFB	LOC785182	MIR2320	LRRC47	LOC100302586	CCDC27	WDR8	TPRG1L	MEGF6	MIR551A	ARHGEF16	PRDM16	ACTRT2	LOC783289	TTC34	MMEL1	C16H1orf93	HES5	PANK4	PLCH2	PEX10	RER1	MORN1	SKI	C16H1orf86	LOC100295590	PRKCZ	GABRD	LOC617386	TMEM52	LOC617412	GNB1	NADK	LOC527591	CDC2L1	LOC100295775	MMP23B
1777	31	17	3.06329e+07	7.31578	SI	2.96329e+07	3.16329e+07	2.96329e+07	3.16329e+07			LOC785705	LOC782706	LOC513251	SCLT1	PHF17	LOC781102	LOC100138580	LOC100140839	LOC781142	PGRMC2	LOC781318	LOC781255	LOC515517	LOC100139242	LOC781373	MGC165715	LOC100336168	MFSD8	PLK4
1799	53	17	5.25411e+07	7.10929	OB	5.15411e+07	5.35411e+07	5.15411e+07	5.35411e+07			LOC615486	RPS14	LOC540363
1832	11	18	1.0483e+07	6.32591	RH	9.48299e+06	1.1483e+07	9.48299e+06	1.1483e+07			OSGIN1	NECAB2	SLC38A8	MBTPS1	HSDL1	LRRC50	TAF1C	ADAD2	KCNG4	WFDC1	ATP2C2	LOC531539	COTL1	KLHL36	USP10	CRISPLD2	LOC786054	ZDHHC7	LOC507534	MGC140224	LOC100297490	LOC538506	LOC614351	COX4NB	COX4	LOC787361	LOC613483	IRF8	MIR2325A	MIR2326
18361	15	18	1.42338e+07	25.7198	HO	1.32338e+07	1.52338e+07	1.32338e+07	1.52338e+07	MC1R	Jörg et al. 1996	ACSF3	CDH15	MGC157263	ANKRD11	LOC100335839	LOC100335857	LOC789469	CDK10	LOC100335886	CHMP1A	SPG7	RPL13	CPNE7	DPEP1	CHMP1A	CDK10	SPATA2L	LOC514538	ZNF276	FANCA	SPIRE2	TCF25	MC1R	TUBB3	MIR220D	DEF8	CENPBD1	LOC532875	DBNDD1	GAS8	LOC100296324	SHCBP1	LOC784324	VPS35	ORC6L	MYLK3	LOC614339	LOC789267
18362	15	18	1.42338e+07	24.2716	RH	1.32338e+07	1.52338e+07	1.32338e+07	1.52338e+07	MC1R	Jörg et al. 1997	ACSF3	CDH15	MGC157263	ANKRD11	LOC100335839	LOC100335857	LOC789469	CDK10	LOC100335886	CHMP1A	SPG7	RPL13	CPNE7	DPEP1	CHMP1A	CDK10	SPATA2L	LOC514538	ZNF276	FANCA	SPIRE2	TCF25	MC1R	TUBB3	MIR220D	DEF8	CENPBD1	LOC532875	DBNDD1	GAS8	LOC100296324	SHCBP1	LOC784324	VPS35	ORC6L	MYLK3	LOC614339	LOC789267
18363	15	18	1.42338e+07	10.4506	SF	1.32338e+07	1.52338e+07	1.32338e+07	1.52338e+07			ACSF3	CDH15	MGC157263	ANKRD11	LOC100335839	LOC100335857	LOC789469	CDK10	LOC100335886	CHMP1A	SPG7	RPL13	CPNE7	DPEP1	CHMP1A	CDK10	SPATA2L	LOC514538	ZNF276	FANCA	SPIRE2	TCF25	MC1R	TUBB3	MIR220D	DEF8	CENPBD1	LOC532875	DBNDD1	GAS8	LOC100296324	SHCBP1	LOC784324	VPS35	ORC6L	MYLK3	LOC614339	LOC789267
1836	15	18	1.42338e+07	8.2375	OB	1.32338e+07	1.52338e+07	1.32338e+07	1.52338e+07			ACSF3	CDH15	MGC157263	ANKRD11	LOC100335839	LOC100335857	LOC789469	CDK10	LOC100335886	CHMP1A	SPG7	RPL13	CPNE7	DPEP1	CHMP1A	CDK10	SPATA2L	LOC514538	ZNF276	FANCA	SPIRE2	TCF25	MC1R	TUBB3	MIR220D	DEF8	CENPBD1	LOC532875	DBNDD1	GAS8	LOC100296324	SHCBP1	LOC784324	VPS35	ORC6L	MYLK3	LOC614339	LOC789267
18364	15	18	1.42338e+07	6.52542	SI	1.32338e+07	1.52338e+07	1.32338e+07	1.52338e+07			ACSF3	CDH15	MGC157263	ANKRD11	LOC100335839	LOC100335857	LOC789469	CDK10	LOC100335886	CHMP1A	SPG7	RPL13	CPNE7	DPEP1	CHMP1A	CDK10	SPATA2L	LOC514538	ZNF276	FANCA	SPIRE2	TCF25	MC1R	TUBB3	MIR220D	DEF8	CENPBD1	LOC532875	DBNDD1	GAS8	LOC100296324	SHCBP1	LOC784324	VPS35	ORC6L	MYLK3	LOC614339	LOC789267
18371	16	18	1.53736e+07	13.7148	RH	1.43736e+07	1.63736e+07	1.43736e+07	1.63736e+07	MC1R?	Jörg et al. 1996	GPT2	DNAJA2	LOC789587	NETO2	ITFG1	PHKB	LOC100138912	LOC533093	LOC789672	LOC789692	ABCC11	ABCC11	LOC789724	LONP2	SIAH1	N4BP1
18372	16	18	1.53736e+07	9.31328	SF	1.43736e+07	1.63736e+07	1.43736e+07	1.63736e+07			GPT2	DNAJA2	LOC789587	NETO2	ITFG1	PHKB	LOC100138912	LOC533093	LOC789672	LOC789692	ABCC11	ABCC11	LOC789724	LONP2	SIAH1	N4BP1
1837	16	18	1.53736e+07	8.84738	HO	1.43736e+07	1.63736e+07	1.43736e+07	1.63736e+07			GPT2	DNAJA2	LOC789587	NETO2	ITFG1	PHKB	LOC100138912	LOC533093	LOC789672	LOC789692	ABCC11	ABCC11	LOC789724	LONP2	SIAH1	N4BP1
1838	17	18	1.66418e+07	7.81798	RH	1.56418e+07	1.76418e+07	1.56418e+07	1.76418e+07			LOC789672	LOC789692	ABCC11	ABCC11	LOC789724	LONP2	SIAH1	N4BP1	ZNF423	LOC100335226	LOC786252	TMEM188	HEATR3
1839	18	18	1.7395e+07	6.47746	RH	1.6395e+07	1.8395e+07	1.6395e+07	1.8395e+07			ZNF423	LOC100335226	LOC786252	TMEM188	HEATR3	LOC789894	ADCY7	BRD7	NKD1	SNX20	NOD2	CYLD
1841	20	18	1.9517e+07	7.27699	RH	1.8517e+07	2.0517e+07	1.8517e+07	2.0517e+07			SALL1	LOC516179	TOX3	LOC781014
1844	23	18	2.25507e+07	6.63972	RH	2.15507e+07	2.35507e+07	2.15507e+07	2.35507e+07			IRX3	LOC785669	IRX5	LOC100294750	IRX6	MMP2	LPCAT2	TRNAF-GAA	SLC6A2	TRNAG-CCC	LOC783144	CES1
1846	25	18	2.45572e+07	7.78649	RH	2.35572e+07	2.55572e+07	2.35572e+07	2.55572e+07			CES1	MT1A	MT1E	MT1E	MT2A	MT3	MT4	BBS2	OGFOD1	NUDT21	AMFR	GNAO1	CES7	BREH1	LOC616281	NUP93	MIR138-2	SLC12A3	HERPUD1	NLRC5	LOC782388	NIP30	TRNAL-CAG	TRNAL-CAG	RSPRY1	ARL2BP	PLLP	CIAPIN1	COQ9	LOC100139805	POLR2C	DOK4	LOC100139808	CCL22	LOC517354	CCL17	LOC100335895	LOC100138473
1847	26	18	2.54024e+07	6.23011	RH	2.44024e+07	2.64024e+07	2.44024e+07	2.64024e+07			NUP93	MIR138-2	SLC12A3	HERPUD1	NLRC5	LOC782388	NIP30	TRNAL-CAG	TRNAL-CAG	RSPRY1	ARL2BP	PLLP	CIAPIN1	COQ9	LOC100139805	POLR2C	DOK4	LOC100139808	CCL22	LOC517354	CCL17	LOC100335895	LOC100138473	CCDC102A	GPR114	GPR56	GPR97	CCDC135	KATNB1	LOC539231	CNGB1	TEPP	ZNF319	C18H16orf57	MMP15	C16orf80	CSNK2A2	CCDC113
1860	39	18	3.84681e+07	7.44323	BS	3.74681e+07	3.94681e+07	3.74681e+07	3.94681e+07			PMFBP1	DHX38	TXNL4B	HP	DHODH	PKD1L3	IST1	ZNF821	MIR2328	ATXN1L	RPS15A	LOC100296756	AP1G1	PHLPP2	MARVELD3	TAT	CHST4	ZNF19	ZNF23	LOC505120	LOC100336015	TRNAM-CAU	CALB2	FTSJD1	LOC100297286	HYDIN	LOC100336032	LOC100138133	POP4	LOC784223	PLEKHF1	C18H19orf12
1914	27	19	2.65255e+07	9.69588	ER/EV	2.55255e+07	2.75255e+07	2.55255e+07	2.75255e+07			AIPL1	LOC788914	WSCD1	WSCD1	LOC528166	LOC788205	MIS12	DERL2	DHX33	C1QBP	RPAIN	NUP88	MIR199C	RABEP1	LOC618311	ZFP3	KIF1C	INCA1	LOC100335579	SPAG7	ENO3	PFN1	RNF167	SLC25A11	GP1BA	CHRNE	LOC100137824	MINK1	PLD2	PSMB6	LOC526730	TM4SF5	ZMYND15	CXCL16	MED11	LOC788563	PELP1	MIR2338
19151	28	19	2.73265e+07	9.87582	ER/EV	2.63265e+07	2.83265e+07	2.63265e+07	2.83265e+07			LOC528166	LOC788205	MIS12	DERL2	DHX33	C1QBP	RPAIN	NUP88	MIR199C	RABEP1	LOC618311	ZFP3	KIF1C	INCA1	LOC100335579	SPAG7	ENO3	PFN1	RNF167	SLC25A11	GP1BA	CHRNE	LOC100137824	MINK1	PLD2	PSMB6	LOC526730	TM4SF5	ZMYND15	CXCL16	MED11	LOC788563	PELP1	MIR2338	ALOX15	ALOX12E	LOC788600	ALOX12
1915	28	19	2.73265e+07	6.41547	OB	2.63265e+07	2.83265e+07	2.63265e+07	2.83265e+07			LOC528166	LOC788205	MIS12	DERL2	DHX33	C1QBP	RPAIN	NUP88	MIR199C	RABEP1	LOC618311	ZFP3	KIF1C	INCA1	LOC100335579	SPAG7	ENO3	PFN1	RNF167	SLC25A11	GP1BA	CHRNE	LOC100137824	MINK1	PLD2	PSMB6	LOC526730	TM4SF5	ZMYND15	CXCL16	MED11	LOC788563	PELP1	MIR2338	ALOX15	ALOX12E	LOC788600	ALOX12
1934	47	19	46438366	7.88284	BS	45438366	47438366	45438366	47438366			UBTF	LOC100335289	SLC4A1	RUNDC3A	SLC25A39	GRN	LOC615144	ITGA2B	GPATCH8	FZD2	LOC540078	CCDC43	DBF4B	ADAM11	GJC1	HIGD1B	EFTUD2	MIR2343	CCDC103	LOC614821	GFAP	KIF18B	C1QL1	DCAKD	NMT1	PLCD3	ACBD4	HEXIM1	HEXIM2	FMNL1	LOC789279	MAP3K14	ARHGAP27	LOC523424	LOC614269	RDM1	LYZL6	RPRML
1966	15	20	1.43608e+07	8.60372	BV	1.33608e+07	1.53608e+07	1.33608e+07	1.53608e+07			LOC529061	SFRS12	ERBB2IP	NLN	SGTB	LOC784054	LOC511108	LOC100294977	TRIM23	PPWD1	CENPK	ADAMTS6	LOC100137940	CWC27
1979	28	20	2.76491e+07	7.05364	HO	2.66491e+07	2.86491e+07	2.66491e+07	2.86491e+07			ARL15	NDUFS4	FST	LOC782165	MOCS2	ITGA2	ITGA1	PELO
1982	31	20	30194786	14.835	HO	29194786	31194786	29194786	31194786	FGF10? (GHR bei 32 Mb)		ISL1	LOC100297474	PARP8	LOC785366	LOC785429	LOC100138747	HCN1
19821	31	20	30194786	7.48055	RH	29194786	31194786	29194786	31194786			ISL1	LOC100297474	PARP8	LOC785366	LOC785429	LOC100138747	HCN1
1983	32	20	3.14596e+07	7.40145	RH	3.04596e+07	3.24596e+07	3.04596e+07	3.24596e+07			LOC785366	LOC785429	LOC100138747	HCN1	MRPS30	LOC100295213	LOC100295246	CCDC115	FGF10
19831	32	20	3.14596e+07	5.90056	SF	3.04596e+07	3.24596e+07	3.04596e+07	3.24596e+07			LOC785366	LOC785429	LOC100138747	HCN1	MRPS30	LOC100295213	LOC100295246	CCDC115	FGF10
1996	45	20	4.4561e+07	10.5929	HO	4.3561e+07	4.5561e+07	4.3561e+07	4.5561e+07			SUB1	ZFR	FBXL18	LOC100140907	LOC541159	TRNAW-CCA	LOC614117	GOLPH3	PDZD2	LOC784368	C20H5ORF22	RNASEN	CDH6	LOC784949	LOC100295106
19961	45	20	4.4561e+07	8.1057	RH	4.3561e+07	4.5561e+07	4.3561e+07	4.5561e+07			SUB1	ZFR	FBXL18	LOC100140907	LOC541159	TRNAW-CCA	LOC614117	GOLPH3	PDZD2	LOC784368	C20H5ORF22	RNASEN	CDH6	LOC784949	LOC100295106
1997	46	20	4.55972e+07	6.26893	ER/EV	4.45972e+07	4.65972e+07	4.45972e+07	4.65972e+07			RNASEN	CDH6	LOC784949	LOC100295106	LOC504862	LOC100140691
1998	47	20	4.64896e+07	7.27932	HO	4.54896e+07	4.74896e+07	4.54896e+07	4.74896e+07			LOC100295106	LOC504862	LOC100140691	LOC521159
19981	47	20	4.64896e+07	6.1427	RH	4.54896e+07	4.74896e+07	4.54896e+07	4.74896e+07			LOC100295106	LOC504862	LOC100140691	LOC521159
1999	48	20	4.75666e+07	12.7432	HO	4.65666e+07	4.85666e+07	4.65666e+07	4.85666e+07			LOC521159	LOC100295295
19991	48	20	4.75666e+07	10.7591	RH	4.65666e+07	4.85666e+07	4.65666e+07	4.85666e+07			LOC521159	LOC100295295
19992	48	20	4.75666e+07	7.0449	SF	4.65666e+07	4.85666e+07	4.65666e+07	4.85666e+07			LOC521159	LOC100295295
19993	48	20	4.75666e+07	6.91397	SI	4.65666e+07	4.85666e+07	4.65666e+07	4.85666e+07			LOC521159	LOC100295295
2025	3	21	2.66974e+06	7.00692	OB	1.66974e+06	3.66974e+06	1.66974e+06	3.66974e+06			LOC618242	LOC782128	LOC789520	LOC619073	LOC789547	LOC507891	LOC789558	LOC789565	LOC100139608	LOC789578	LOC789589	LOC100141181	LOC100335603	GABRB3	GABRA5	GABRG3	LOC789997
20251	3	21	2.66974e+06	6.49245	SI	1.66974e+06	3.66974e+06	1.66974e+06	3.66974e+06			LOC618242	LOC782128	LOC789520	LOC619073	LOC789547	LOC507891	LOC789558	LOC789565	LOC100139608	LOC789578	LOC789589	LOC100141181	LOC100335603	GABRB3	GABRA5	GABRG3	LOC789997
2038	16	21	1.53476e+07	6.82817	SI	1.43476e+07	1.63476e+07	1.43476e+07	1.63476e+07			SLCO3A1	SV2B	AKAP13	KLHL25	LOC510024
2062	40	21	3.94706e+07	5.33293	SF	3.84706e+07	4.04706e+07	3.84706e+07	4.04706e+07			LOC781164	FOXG1
2120	26	22	2.53233e+07	9.90278	HO	2.43233e+07	2.63233e+07	2.43233e+07	2.63233e+07			CNTN6	LOC516682
2126	32	22	3.13872e+07	7.48524	SI	3.03872e+07	3.23872e+07	3.03872e+07	3.23872e+07			PROK2	LOC782069	EIF4E3	LOC100138671	MIR1284	FOXP1	LOC100137976	LOC100296279	MITF
2136	42	22	4.14614e+07	5.202	SF	4.04614e+07	4.24614e+07	4.04614e+07	4.24614e+07			PTPRG	MIR2369	LOC100335551	FHIT
2228	19	24	18462073	7.15809	BS	17462073	19462073	17462073	19462073			LOC505339	LOC100294806
2273	1	25	444416	7.13038	BS	-555584	1.44442e+06	-555584	1.44442e+06			LOC789003	LOC789014	LOC789073	LOC100335408	LOC619129	LOC789174	LOC785480	LOC789192	IL9R	POLR3K	SNRNP25	RHBDF1	MPG	C16ORF35	LOC100138582	LOC100137913	HBZ	LOC100335517	HBM	HBA	HBA1	HBQ1	LOC100294963	LUC7L	ITFG3	RGS11	ARHGDIG	PDIA2	AXIN1	MRPL28	TMEM8A	NME4	DECR2	RAB11FIP3	SOLH	LOC618053	PIGQ	RAB40C
22731	1	25	444416	7.09021	BV	-555584	1.44442e+06	-555584	1.44442e+06			LOC789003	LOC789014	LOC789073	LOC100335408	LOC619129	LOC789174	LOC785480	LOC789192	IL9R	POLR3K	SNRNP25	RHBDF1	MPG	C16ORF35	LOC100138582	LOC100137913	HBZ	LOC100335517	HBM	HBA	HBA1	HBQ1	LOC100294963	LUC7L	ITFG3	RGS11	ARHGDIG	PDIA2	AXIN1	MRPL28	TMEM8A	NME4	DECR2	RAB11FIP3	SOLH	LOC618053	PIGQ	RAB40C
23371	22	26	2.16241e+07	9.4031	RH	2.06241e+07	2.26241e+07	2.06241e+07	2.26241e+07	SCD	siehe ncbi publikationen	DHDPSL	UBTD1	MMS19	ZDHHC16	EXOSC1	PGAM1	RRP12	FRAT2	FRAT1	ARHGAP19	LOC511390	LOC510761	CUTC	ABCC2	DNMBP	CPN1	LOC511498	LOC784616	ERLIN1	CHUK	CWF19L1	BLOC1S2	PKD2L1	CENPN	WNT8B	SEC31B	NDUFB8	HIF1AN	LOC789450	LOC100336274	C26H10ORF6	SEMA4G	MRPL43	C26H10ORF2	LZTS2	PDZD7	SFXN3	KAZALD1
2337	22	26	2.16241e+07	8.00361	OB	2.06241e+07	2.26241e+07	2.06241e+07	2.26241e+07	SCD	siehe ncbi publikationen	DHDPSL	UBTD1	MMS19	ZDHHC16	EXOSC1	PGAM1	RRP12	FRAT2	FRAT1	ARHGAP19	LOC511390	LOC510761	CUTC	ABCC2	DNMBP	CPN1	LOC511498	LOC784616	ERLIN1	CHUK	CWF19L1	BLOC1S2	PKD2L1	CENPN	WNT8B	SEC31B	NDUFB8	HIF1AN	LOC789450	LOC100336274	C26H10ORF6	SEMA4G	MRPL43	C26H10ORF2	LZTS2	PDZD7	SFXN3	KAZALD1
23372	22	26	2.16241e+07	7.79603	SF	2.06241e+07	2.26241e+07	2.06241e+07	2.26241e+07	SCD	siehe ncbi publikationen	DHDPSL	UBTD1	MMS19	ZDHHC16	EXOSC1	PGAM1	RRP12	FRAT2	FRAT1	ARHGAP19	LOC511390	LOC510761	CUTC	ABCC2	DNMBP	CPN1	LOC511498	LOC784616	ERLIN1	CHUK	CWF19L1	BLOC1S2	PKD2L1	CENPN	WNT8B	SEC31B	NDUFB8	HIF1AN	LOC789450	LOC100336274	C26H10ORF6	SEMA4G	MRPL43	C26H10ORF2	LZTS2	PDZD7	SFXN3	KAZALD1
23381	23	26	2.25285e+07	13.3598	ER/EV	2.15285e+07	2.35285e+07	2.15285e+07	2.35285e+07	FGF8, SCD	Marguez et al. 2009; meat quality traits, es gibt noch einen andere Publikation zu den Anzahl oocyten beim ovum pick-up	CHUK	CWF19L1	BLOC1S2	PKD2L1	CENPN	WNT8B	SEC31B	NDUFB8	HIF1AN	LOC789450	LOC100336274	C26H10ORF6	SEMA4G	MRPL43	C26H10ORF2	LZTS2	PDZD7	SFXN3	KAZALD1	TLX1	LBX1	BTRC	LOC783067	POLL	DPCD	FBXW4	FGF8	NPM3	MGEA5	KCNIP2	LOC616557	PPRC1	NOLC1	LOC100140499	LOC785229	ELOVL3	PITX3	LOC511793
2338	23	26	2.25285e+07	7.36349	OB	2.15285e+07	2.35285e+07	2.15285e+07	2.35285e+07	FGF8, SCD		CHUK	CWF19L1	BLOC1S2	PKD2L1	CENPN	WNT8B	SEC31B	NDUFB8	HIF1AN	LOC789450	LOC100336274	C26H10ORF6	SEMA4G	MRPL43	C26H10ORF2	LZTS2	PDZD7	SFXN3	KAZALD1	TLX1	LBX1	BTRC	LOC783067	POLL	DPCD	FBXW4	FGF8	NPM3	MGEA5	KCNIP2	LOC616557	PPRC1	NOLC1	LOC100140499	LOC785229	ELOVL3	PITX3	LOC511793
2372	5	27	4.50338e+06	6.31757	SI	3.50338e+06	5.50338e+06	3.50338e+06	5.50338e+06			LOC525919	LOC782634	LOC782601	LOC100336023	LOC100336078	LOC788501	STX17	LOC517971
2487	28	29	2.75833e+07	6.29993	ER/EV	2.65833e+07	2.85833e+07	2.65833e+07	2.85833e+07			LOC783153	E2F8	CSRP3	ZDHHC13	MRGPRX2	LOC100296215	PTPN5	LOC787080	TMEM86A	SPTY2D1	UEVLD	LOC787192	TSG101	LDHC	LOC100139703	LDHA	GTF2H1	HPS5	SAA3	LOC616035	SAA1	LOC787296	SAA4	LOC618238	LOC513770	LOC504490	LOC506317	LOC512037	LOC504624	LOC787418	LOC790885	LOC787455	LOC512551	LOC522385	LOC510293	LOC532517	LOC781760	LOC781804
2511	52	29	5.13923e+07	5.83984	SF	5.03923e+07	5.23923e+07	5.03923e+07	5.23923e+07			LOC528168	DHCR7	NADSYN1	LOC528031	LOC618771	OSBPL5	TNFRSF10A	CARS	NAP1L4	PHLDA2	SLC22A18	CDKN1C	KCNQ1	TSPAN32	ASCL2	TH	INS	IGF2	MIR483	H19	MRPL23	TNNT3	LOC789200	LSP1	TNNI2	LOC613562	CTSD	LOC613464	LOC789388	LOC100335473	LOC780999	KRTAP5-6	DUSP8	HCCA2	BRSK2
[truncated: 80 more columns]

## Sheet: di_sig_all_breeds_1e+06_anor104
	Group.1	Group.2(chr)	POS	di	BREED			start in bp	end in bp			Bos taurus Genome (Annotation Release 104)
771	77	1	7.66051e+07	6.90088	RH	7.56051e+07	7.76051e+07	7.56051e+07	7.76051e+07			FGF12	CCDC50	UTS2B	OSTN	LOC101905532	LOC614619	GMNC	LOC101905632	LOC782776	LOC104970908	IL1RAP	TMEM207	CLDN16	LOC104970909	CLDN1
77	77	1	7.66051e+07	6.8833	HO	7.56051e+07	7.76051e+07	7.56051e+07	7.76051e+07			FGF12	CCDC50	UTS2B	OSTN	LOC101905532	LOC614619	GMNC	LOC101905632	LOC782776	LOC104970908	IL1RAP	TMEM207	CLDN16	LOC104970909	CLDN1
772	77	1	7.66051e+07	5.61162	SF	7.56051e+07	7.76051e+07	7.56051e+07	7.76051e+07			FGF12	CCDC50	UTS2B	OSTN	LOC101905532	LOC614619	GMNC	LOC101905632	LOC782776	LOC104970908	IL1RAP	TMEM207	CLDN16	LOC104970909	CLDN1
111	111	1	1.10573e+08	7.36804	SI	1.09573e+08	1.11573e+08	1.09573e+08	1.11573e+08			MFSD1	LOC104970988	RARRES1	GFM1	LXN	MLF1	RSRC1	LOC100852077	LOC101901991	SHOX2	VEPH1	PTX3	CCNL1	LOC101902333	LOC104970989	LEKR1	TRNAW-CCA
248	89	2	88553961	10.0126	HO	87553961	89553961	87553961	89553961			LOC104971276	SATB2	LOC613365	C2H2orf69	TYW5	C2H2orf47	LOC104971277	HIST2H3D	SPATS2L	KCTD18	SGOL2	AOX1
256	97	2	9.66279e+07	6.73823	BS	9.56279e+07	9.76279e+07	9.56279e+07	9.76279e+07			CPO	LOC101904364	LOC104971293	KLF7	MIR2355	LOC104971294	LOC100847666	LOC104971295	LOC104971296	LOC104971297	CREB1	METTL21A	LOC784637	CCNYL1	FZD5	LOC104971300	PLEKHM3	LOC104971299	LOC104971298	LOC538688	LOC784843	CRYGD	CRYGC	CRYGB	CRYGA	C2H2orf80	LOC104971301	IDH1	PIKFYVE	LOC507494	PTH2R	LOC101905416	LOC100300864	LOC616092	LOC100137746	LOC104971302
261	102	2	1.01475e+08	7.06051	HO	1.00475e+08	1.02475e+08	1.00475e+08	1.02475e+08			ERBB4	TRNAC-GCA	LOC104968915	LOC104968902	IKZF2	LOC104969096	SPAG16
348	52	3	51548959	8.10906	SI	50548959	52548959	50548959	52548959			MTF2	FAM69A	RPL5	EVI5	LOC785783	TRNAC-ACA	GFI1	RPAP2	GLMN	C3H1orf146	BTBD8	TRNAE-UUC	LOC530756	EPHX4	LOC104971636	BRDT	TGFBR3	LOC104971638	LOC104971639	CDC7	HFM1	LOC614424	LOC104971640	LOC100140881	ZNF644	MIR2285B-2
351	55	3	5.41336e+07	7.05789	ER/EV	5.31336e+07	5.51336e+07	5.31336e+07	5.51336e+07			ZNF326	MIR2904-2	MIR2904-3	MIR2887-2	LRRC8D	MIR2285K-5	LOC104971641	LRRC8C	LOC786215	LOC104971642	LRRC8B	LOC513659	LOC786372	LOC786389	LOC104971645	GBP6	GBP5	LOC512486	GBP2	LOC785445	LOC781596	LOC781675	LOC781710	GBP4	LOC786500	LOC104968497	GBP6	LOC510382	LOC100336669	LOC104969803	LOC507055	LOC100336443	LOC783604	LOC511531	LOC104971647	CCBL2
369	73	3	7.21778e+07	9.90436	OB	7.11778e+07	7.31778e+07	7.11778e+07	7.31778e+07			LOC104971700	LOC101907235	LOC785254	NEGR1
3691	73	3	7.21778e+07	6.90422	HO	7.11778e+07	7.31778e+07	7.11778e+07	7.31778e+07			LOC104971700	LOC101907235	LOC785254	NEGR1
422	4	4	3.62312e+06	7.382	BS	2.62312e+06	4.62312e+06	2.62312e+06	4.62312e+06			LOC784126	LOC100139578	COBL
4221	4	4	3.62312e+06	6.86696	BV	2.62312e+06	4.62312e+06	2.62312e+06	4.62312e+06			LOC784126	LOC100139578	COBL
442	24	4	23462599	6.92479	ER/EV	22462599	24462599	22462599	24462599			DGKB	TRNAC-GCA	LOC104970196	LOC101906995	AGMO	LOC104971967	MEOX2	TRNAN-GUU	LOC101907126	LOC104971968	LOC100294909	LOC101907672	ISPD	LOC101907713	LOC104971969
473	55	4	5.43583e+07	13.4244	ER/EV	5.33583e+07	5.53583e+07	5.33583e+07	5.53583e+07			MDFIC	LOC104972059	FOXP2	LOC104972061	PPP1R3A	LOC104972063	LOC104972062	LOC100141100	LOC101907915
487	69	4	68440491	5.53382	SF	67440491	69440491	67440491	69440491			LOC101904638	LOC101902103	LOC534518	TRIL	CREB5	LOC104972106	LOC101902236	LOC104972129	LOC104972107	JAZF1	LOC104972108	TAX1BP1	LOC101905512	LOC786954	HIBADH	LOC100848630	EVX1	LOC101905663	HOXA13	LOC104972110	LOC104972109	HOXA11	HOXA10	MIR196B	HOXA9	HOXA7	HOXA6	HOXA5	HOXA3	HOXA4	HOXA2	LOC100848443	HOXA1
4891	71	4	7.05846e+07	6.35666	ER/EV	6.95846e+07	7.15846e+07	6.95846e+07	7.15846e+07			SKAP2	LOC101903616	LOC104972112	LOC101903808	SNX10	CBX3	HNRNPA2B1	NFE2L3	LOC104972113	LOC104972115	LOC104972114	MIR148A	LOC101903958	LOC104972116	NPVF	C4H7orf31	CYCS	LOC104972118	LOC104972121	LOC104972120	LOC104972119	OSBPL3	LOC100299757	DFNA5
489	71	4	7.05846e+07	6.26917	OB	6.95846e+07	7.15846e+07	6.95846e+07	7.15846e+07			SKAP2	LOC101903616	LOC104972112	LOC101903808	SNX10	CBX3	HNRNPA2B1	NFE2L3	LOC104972113	LOC104972115	LOC104972114	MIR148A	LOC101903958	LOC104972116	NPVF	C4H7orf31	CYCS	LOC104972118	LOC104972121	LOC104972120	LOC104972119	OSBPL3	LOC100299757	DFNA5
495	77	4	7.64683e+07	6.74798	ER/EV	7.54683e+07	7.74683e+07	7.54683e+07	7.74683e+07			TNS3	LOC104972142	LOC104972144	LOC104972143	TRNAK-CUU	TRNAR-ACG	MIR2420	IGFBP3	IGFBP1	ADCY1	RAMP3	WAP	TBRG4	NACAD	CCM2	LOC100140586	LOC101904529	MYO1G	PURB	MIR4657	H2AFV	PPIA	ZMIZ2	OGDH
496	78	4	7.74533e+07	7.17954	RH	7.64533e+07	7.84533e+07	7.64533e+07	7.84533e+07			MIR2420	IGFBP3	IGFBP1	ADCY1	RAMP3	WAP	TBRG4	NACAD	CCM2	LOC100140586	LOC101904529	MYO1G	PURB	MIR4657	H2AFV	PPIA	ZMIZ2	OGDH	TMED4	DDX56	LOC104972145	NPC1L1	NUDCD3	LOC104972146	CAMK2B	YKT6	GCK	MYL7	POLD2	AEBP1	LOC104972148	POLM	LOC104972149	BLVRA	COA1	LOC104970076	STK17A	LOC104970077
4962	78	4	7.74533e+07	7.08453	ER/EV	7.64533e+07	7.84533e+07	7.64533e+07	7.84533e+07			MIR2420	IGFBP3	IGFBP1	ADCY1	RAMP3	WAP	TBRG4	NACAD	CCM2	LOC100140586	LOC101904529	MYO1G	PURB	MIR4657	H2AFV	PPIA	ZMIZ2	OGDH	TMED4	DDX56	LOC104972145	NPC1L1	NUDCD3	LOC104972146	CAMK2B	YKT6	GCK	MYL7	POLD2	AEBP1	LOC104972148	POLM	LOC104972149	BLVRA	COA1	LOC104970076	STK17A	LOC104970077
4961	78	4	7.74533e+07	6.55174	SF	7.64533e+07	7.84533e+07	7.64533e+07	7.84533e+07			MIR2420	IGFBP3	IGFBP1	ADCY1	RAMP3	WAP	TBRG4	NACAD	CCM2	LOC100140586	LOC101904529	MYO1G	PURB	MIR4657	H2AFV	PPIA	ZMIZ2	OGDH	TMED4	DDX56	LOC104972145	NPC1L1	NUDCD3	LOC104972146	CAMK2B	YKT6	GCK	MYL7	POLD2	AEBP1	LOC104972148	POLM	LOC104972149	BLVRA	COA1	LOC104970076	STK17A	LOC104970077
498	80	4	79602192	10.0363	ER/EV	78602192	80602192	78602192	80602192			LOC514243	LOC100848952	MRPL32	PSMA2	C4H7orf25	LOC104972156	LOC104972157	LOC101904198	MIR2421	LOC783378	LOC100848995	GLI3	LOC104972159	INHBA	LOC104972160
5572	18	5	1.72756e+07	10.7601	SF	1.62756e+07	1.82756e+07	1.62756e+07	1.82756e+07			MGAT4C	LOC101906434	LOC781871	LOC782748	C5H12orf50	C5H12orf29	CEP290	TMTC3
5573	18	5	1.72756e+07	8.22596	ER/EV	1.62756e+07	1.82756e+07	1.62756e+07	1.82756e+07			MGAT4C	LOC101906434	LOC781871	LOC782748	C5H12orf50	C5H12orf29	CEP290	TMTC3
5571	18	5	1.72756e+07	7.79321	OB	1.62756e+07	1.82756e+07	1.62756e+07	1.82756e+07			MGAT4C	LOC101906434	LOC781871	LOC782748	C5H12orf50	C5H12orf29	CEP290	TMTC3
557	18	5	1.72756e+07	7.43439	BV	1.62756e+07	1.82756e+07	1.62756e+07	1.82756e+07			MGAT4C	LOC101906434	LOC781871	LOC782748	C5H12orf50	C5H12orf29	CEP290	TMTC3
563	24	5	2.34443e+07	6.75465	ER/EV	2.24443e+07	2.44443e+07	2.24443e+07	2.44443e+07			LOC784883	LOC104972371	LOC519417	EEA1	LOC104972372	NUDT4	UBE2N	LOC101905513	MRPL42	SOCS2	CRADD	LOC104972374	LOC104972373	LOC101905585	LOC104972375	PLXNC1	LOC101905858	CEP83	LOC100848598
564	25	5	2.44758e+07	8.01414	SI	2.34758e+07	2.54758e+07	2.34758e+07	2.54758e+07			SOCS2	CRADD	LOC104972374	LOC104972373	LOC101905585	LOC104972375	PLXNC1	LOC101905858	CEP83	LOC100848598	TMCC3	LOC101906015	LOC104972376	LOC104972377	NDUFA12	NR2C1	LOC104972378	FGD6	VEZT	LOC100297857	MIR331	LOC784037	METAP2	USP44	LOC101906280	LOC104972379	MUCL1	LOC786183	LOC104970065
574	35	5	34462194	8.68545	OB	33462194	35462194	33462194	35462194			SLC38A4	LOC104972416	LOC104972413	SLC38A2	SLC38A1	SCAF11	ARID2	TRNAC-ACA	LOC104972414	ANO6	LOC784769
575	36	5	3.54023e+07	9.76901	BS	3.44023e+07	3.64023e+07	3.44023e+07	3.64023e+07			SCAF11	ARID2	TRNAC-ACA	LOC104972414	ANO6	LOC784769	DBX2	NELL2	LOC101906916	TMEM117
5751	36	5	3.54023e+07	9.37944	OB	3.44023e+07	3.64023e+07	3.44023e+07	3.64023e+07			SCAF11	ARID2	TRNAC-ACA	LOC104972414	ANO6	LOC784769	DBX2	NELL2	LOC101906916	TMEM117
5871	48	5	4.72252e+07	11.8524	RH	4.62252e+07	4.82252e+07	4.62252e+07	4.82252e+07			DYRK2	DYRK2	LOC101906308	CAND1	LOC104972433	LOC100848339	TRNAE-UUC	LOC100337478	TRNAC-GCA	LOC525592	LOC104969784	HELB	LOC783726	IRAK3	TRNAK-CUU	TMBIM4	LLPH	LOC100848387	HMGA2	LOC101905641	MIR763
587	48	5	4.72252e+07	11.5114	HO	4.62252e+07	4.82252e+07	4.62252e+07	4.82252e+07			DYRK2	DYRK2	LOC101906308	CAND1	LOC104972433	LOC100848339	TRNAE-UUC	LOC100337478	TRNAC-GCA	LOC525592	LOC104969784	HELB	LOC783726	IRAK3	TRNAK-CUU	TMBIM4	LLPH	LOC100848387	HMGA2	LOC101905641	MIR763
5872	48	5	4.72252e+07	9.69208	SF	4.62252e+07	4.82252e+07	4.62252e+07	4.82252e+07			DYRK2	DYRK2	LOC101906308	CAND1	LOC104972433	LOC100848339	TRNAE-UUC	LOC100337478	TRNAC-GCA	LOC525592	LOC104969784	HELB	LOC783726	IRAK3	TRNAK-CUU	TMBIM4	LLPH	LOC100848387	HMGA2	LOC101905641	MIR763
5873	48	5	4.72252e+07	7.4089	ER/EV	4.62252e+07	4.82252e+07	4.62252e+07	4.82252e+07			DYRK2	DYRK2	LOC101906308	CAND1	LOC104972433	LOC100848339	TRNAE-UUC	LOC100337478	TRNAC-GCA	LOC525592	LOC104969784	HELB	LOC783726	IRAK3	TRNAK-CUU	TMBIM4	LLPH	LOC100848387	HMGA2	LOC101905641	MIR763
595	56	5	55576943	8.48727	SI	54576943	56576943	54576943	56576943			LOC785078	LRIG3	TRNAG-GCC	LOC101904412	LOC104972448	XRCC6BP1	LOC101907938	CTDSP2	MIR26A-2	AVIL	TSFM	METTL21B	METTL1	CYP27B1	MARCH9	CDK4	TSPAN31	AGAP2	OS9	B4GALNT1	LOC101908180	PIP4K2C	DTX3	ARHGEF25	SLC26A10	LOC101908230	KIF5A	DCTN2	TRNAE-UUC	MBD6	DDIT3	MARS	MIR2430	ARHGAP9	GLI1	INHBE	INHBC	R3HDM2
5962	57	5	5.65582e+07	13.108	SI	5.55582e+07	5.75582e+07	5.55582e+07	5.75582e+07			LOC101904412	LOC104972448	XRCC6BP1	LOC101907938	CTDSP2	MIR26A-2	AVIL	TSFM	METTL21B	METTL1	CYP27B1	MARCH9	CDK4	TSPAN31	AGAP2	OS9	B4GALNT1	LOC101908180	PIP4K2C	DTX3	ARHGEF25	SLC26A10	LOC101908230	KIF5A	DCTN2	TRNAE-UUC	MBD6	DDIT3	MARS	MIR2430	ARHGAP9	GLI1	INHBE	INHBC	R3HDM2	STAC3	LOC101902313	LOC104972451
596	57	5	5.65582e+07	7.06658	RH	5.55582e+07	5.75582e+07	5.55582e+07	5.75582e+07			LOC101904412	LOC104972448	XRCC6BP1	LOC101907938	CTDSP2	MIR26A-2	AVIL	TSFM	METTL21B	METTL1	CYP27B1	MARCH9	CDK4	TSPAN31	AGAP2	OS9	B4GALNT1	LOC101908180	PIP4K2C	DTX3	ARHGEF25	SLC26A10	LOC101908230	KIF5A	DCTN2	TRNAE-UUC	MBD6	DDIT3	MARS	MIR2430	ARHGAP9	GLI1	INHBE	INHBC	R3HDM2	STAC3	LOC101902313	LOC104972451
5961	57	5	5.65582e+07	6.66009	SF	5.55582e+07	5.75582e+07	5.55582e+07	5.75582e+07			LOC101904412	LOC104972448	XRCC6BP1	LOC101907938	CTDSP2	MIR26A-2	AVIL	TSFM	METTL21B	METTL1	CYP27B1	MARCH9	CDK4	TSPAN31	AGAP2	OS9	B4GALNT1	LOC101908180	PIP4K2C	DTX3	ARHGEF25	SLC26A10	LOC101908230	KIF5A	DCTN2	TRNAE-UUC	MBD6	DDIT3	MARS	MIR2430	ARHGAP9	GLI1	INHBE	INHBC	R3HDM2	STAC3	LOC101902313	LOC104972451
600	61	5	6.05471e+07	9.35043	SI	5.95471e+07	6.15471e+07	5.95471e+07	6.15471e+07			LOC788322	LOC788333	LOC100138400	LOC788357	LOC788372	OR10A7	LOC788396	LOC788413	LOC788428	LOC788438	LOC787526	LOC788512	LOC100139733	LOC788502	LOC788490	LOC788524	LOC104972492	LOC104972457	LOC100140668	LOC788535	LOC788540	LOC788552	LOC100137966	LOC788569	LOC788583	LOC100139543	OR9K2	LOC788615	LOC512340	LOC511753	LOC527216	LOC788998	NEUROD4	TESPA1	NTN4	LOC104972458	SNRPF	CCDC38
601	62	5	6.1521e+07	12.1969	SI	6.0521e+07	6.2521e+07	6.0521e+07	6.2521e+07			SNRPF	CCDC38	AMDHD1	HAL	LTA4H	TRNAD-GUC	ELK3	LOC101907264	LOC104972460	CDK17	CFAP54	NEDD1	TRNAG-UCC	MIR1251	MIR135A-2
6162	77	5	7.61488e+07	10.4354	SI	7.51488e+07	7.71488e+07	7.51488e+07	7.71488e+07			MYH9	TXN2	FOXRED2	EIF3D	TRNAE-UUC	LOC104972508	CACNG2	LOC101906263	LOC104972510	LOC104972509	IFT27	LOC101906363	LOC101906435	PVALB	NCF4	LOC104972511	CSF2RB	LOC788541	TEX33	TST	MPST	KCTD17	TMPRSS6	IL2RB	LOC510185	C1QTNF6	SSTR3	LOC101906944	RAC2	MIR1835	CYTH4	ELFN2	MFNG	CARD10	USP18	ALG10	SYT10
6161	77	5	7.61488e+07	7.95921	BV	7.51488e+07	7.71488e+07	7.51488e+07	7.71488e+07			MYH9	TXN2	FOXRED2	EIF3D	TRNAE-UUC	LOC104972508	CACNG2	LOC101906263	LOC104972510	LOC104972509	IFT27	LOC101906363	LOC101906435	PVALB	NCF4	LOC104972511	CSF2RB	LOC788541	TEX33	TST	MPST	KCTD17	TMPRSS6	IL2RB	LOC510185	C1QTNF6	SSTR3	LOC101906944	RAC2	MIR1835	CYTH4	ELFN2	MFNG	CARD10	USP18	ALG10	SYT10
616	77	5	7.61488e+07	6.86664	BS	7.51488e+07	7.71488e+07	7.51488e+07	7.71488e+07			MYH9	TXN2	FOXRED2	EIF3D	TRNAE-UUC	LOC104972508	CACNG2	LOC101906263	LOC104972510	LOC104972509	IFT27	LOC101906363	LOC101906435	PVALB	NCF4	LOC104972511	CSF2RB	LOC788541	TEX33	TST	MPST	KCTD17	TMPRSS6	IL2RB	LOC510185	C1QTNF6	SSTR3	LOC101906944	RAC2	MIR1835	CYTH4	ELFN2	MFNG	CARD10	USP18	ALG10	SYT10
617	78	5	7.7433e+07	10.7345	BS	7.6433e+07	7.8433e+07	7.6433e+07	7.8433e+07			ALG10	SYT10	PKP2	TRNAC-GCA	YARS2	DNM1L	LOC101907810	FGD4	BICD1	LOC782092	KIAA1551
6171	78	5	7.7433e+07	6.88242	BV	7.6433e+07	7.8433e+07	7.6433e+07	7.8433e+07			ALG10	SYT10	PKP2	TRNAC-GCA	YARS2	DNM1L	LOC101907810	FGD4	BICD1	LOC782092	KIAA1551
6172	78	5	7.7433e+07	6.77007	OB	7.6433e+07	7.8433e+07	7.6433e+07	7.8433e+07			ALG10	SYT10	PKP2	TRNAC-GCA	YARS2	DNM1L	LOC101907810	FGD4	BICD1	LOC782092	KIAA1551
619	80	5	79506958	9.64608	HO	78506958	80506958	78506958	80506958			LOC100137780	LOC104972515	AMN1	ETFBKMT	DENND5B	LOC104972516	LOC101902656	FAM60A	LOC104972517	LOC101903536	CAPRIN2	LOC104972518	IPO8	TMTC1
6191	80	5	79506958	6.12353	ER/EV	78506958	80506958	78506958	80506958			LOC100137780	LOC104972515	AMN1	ETFBKMT	DENND5B	LOC104972516	LOC101902656	FAM60A	LOC104972517	LOC101903536	CAPRIN2	LOC104972518	IPO8	TMTC1
623	84	5	8.35351e+07	9.58556	BS	8.25351e+07	8.45351e+07	8.25351e+07	8.45351e+07			MRPS35	REP15	PPFIBP1	C5H12orf71	LOC781688	SMCO2	LOC104972520	ARNTL2	STK38L	MED21	TM7SF3	FGFR1OP2	ASUN	LOC104972521	LOC782823	LOC101907551	LOC104972522	ITPR2	ITPR2	LOC104972523	SSPN	BHLHE41	MIR2436	RASSF8	LOC104972524	LMNTD1
6231	84	5	8.35351e+07	7.34848	BV	8.25351e+07	8.45351e+07	8.25351e+07	8.45351e+07			MRPS35	REP15	PPFIBP1	C5H12orf71	LOC781688	SMCO2	LOC104972520	ARNTL2	STK38L	MED21	TM7SF3	FGFR1OP2	ASUN	LOC104972521	LOC782823	LOC101907551	LOC104972522	ITPR2	ITPR2	LOC104972523	SSPN	BHLHE41	MIR2436	RASSF8	LOC104972524	LMNTD1
6233	84	5	8.35351e+07	6.49336	SI	8.25351e+07	8.45351e+07	8.25351e+07	8.45351e+07			MRPS35	REP15	PPFIBP1	C5H12orf71	LOC781688	SMCO2	LOC104972520	ARNTL2	STK38L	MED21	TM7SF3	FGFR1OP2	ASUN	LOC104972521	LOC782823	LOC101907551	LOC104972522	ITPR2	ITPR2	LOC104972523	SSPN	BHLHE41	MIR2436	RASSF8	LOC104972524	LMNTD1
6232	84	5	8.35351e+07	6.10916	SF	8.25351e+07	8.45351e+07	8.25351e+07	8.45351e+07			MRPS35	REP15	PPFIBP1	C5H12orf71	LOC781688	SMCO2	LOC104972520	ARNTL2	STK38L	MED21	TM7SF3	FGFR1OP2	ASUN	LOC104972521	LOC782823	LOC101907551	LOC104972522	ITPR2	ITPR2	LOC104972523	SSPN	BHLHE41	MIR2436	RASSF8	LOC104972524	LMNTD1
637	98	5	9.75148e+07	7.0734	SI	9.65148e+07	9.85148e+07	9.65148e+07	9.85148e+07			GRIN2B	LOC104972535	EMP1	GSG1	FAM234B	HEBP1	GPRC5D	GPRC5A	LOC104972537	DDX47	APOLD1	CDKN1B	LOC101901926	GPR19	CREBL2	LOC101902028	DUSP16	BORCS5	MANSC1	LOC104972538	LRP6	LOC104972539	BCL2L14	LOC104972540	ETV6	LOC101902470	LOC104972541
642	103	5	1.02288e+08	7.44464	ER/EV	1.01288e+08	1.03288e+08	1.01288e+08	1.03288e+08			A2M	KLRG1	M6PR	LOC783533	PHC1	A2ML1	MIR2284R	LOC104972546	RIMKLB	MFAP5	TRNAE-UUC	AICDA	APOBEC1	GDF3	LOC100295782	DPPA3	LOC512775	NANOGNB	NANOG	SLC2A3	LOC104972548	LOC100848956	FOXJ2	C3AR1	NECAP1	CLEC4A	LOC786295	CLEC6A	CLEC4D	CLEC4E	LOC786242	CD163	LOC101908561	LOC101907409	LOC751811	LOC104972550	WC-7	LOC751788
6951	34	6	3.34076e+07	11.6911	BV	3.24076e+07	3.44076e+07	3.24076e+07	3.44076e+07			LOC536367	LOC783261	LOC100336621	LOC104972717	LOC526089	LOC104972718
695	34	6	3.34076e+07	8.6446	BS	3.24076e+07	3.44076e+07	3.24076e+07	3.44076e+07			LOC536367	LOC783261	LOC100336621	LOC104972717	LOC526089	LOC104972718
7001	39	6	3.82103e+07	9.53012	BV	3.72103e+07	3.92103e+07	3.72103e+07	3.92103e+07	ABCG2, LCORL/NCAPG, LAP3	Gutiérrez-Gil et al. 2015 zeigt die wichtigen Publikationen	FAM13A	LOC104972723	LOC104972724	LOC100847719	HERC3	NAP1L5	PIGY	PYURF	HERC5	HERC6	PPM1K	ABCG2	LOC781421	PKD2	SPP1	LOC104972725	MEPE	IBSP	LOC104972726	LOC104972727	LOC104972728	LOC104972729	TRNAA-CGC	LAP3	MED28	FAM184B	LOC104972730	NCAPG	DCAF16	LCORL	LOC101904320
700	39	6	3.82103e+07	7.00428	BS	3.72103e+07	3.92103e+07	3.72103e+07	3.92103e+07	ABCG2, LCORL/NCAPG, LAP3		FAM13A	LOC104972723	LOC104972724	LOC100847719	HERC3	NAP1L5	PIGY	PYURF	HERC5	HERC6	PPM1K	ABCG2	LOC781421	PKD2	SPP1	LOC104972725	MEPE	IBSP	LOC104972726	LOC104972727	LOC104972728	LOC104972729	TRNAA-CGC	LAP3	MED28	FAM184B	LOC104972730	NCAPG	DCAF16	LCORL	LOC101904320
712	51	6	5.07187e+07	8.2502	ER/EV	4.97187e+07	5.17187e+07	4.97187e+07	5.17187e+07			TRNAS-GGA	LOC100298058	LOC104968859	LOC104968860	PCDH7
718	57	6	5.65115e+07	6.11419	ER/EV	5.55115e+07	5.75115e+07	5.55115e+07	5.75115e+07			LOC100140872	LOC104968864	LOC101903201	LOC781670	ARAP2	LOC101906389	DTHD1
722	61	6	6.04896e+07	7.06225	BV	5.94896e+07	6.14896e+07	5.94896e+07	6.14896e+07			TRNAI-AAU	KLF3	LOC104972740	LOC101907244	TLR10	TLR6	FAM114A1	LOC104972741	TMEM156	KLHL5	WDR19	RFC1	KLB	RPL9	LIAS	UGDH	SMIM14	UBE2K	PDS5A	TRNAG-CCC	LOC100847300	LOC101908141	LOC539533	RHOH	LOC104968865	TRNAG-GCC	CHRNA9	LOC104968866	RBM47	LOC101901948	LOC104968867	NSUN7	APBB2	LOC613534
7231	62	6	6.14445e+07	9.52301	BV	6.04445e+07	6.24445e+07	6.04445e+07	6.24445e+07			UBE2K	PDS5A	TRNAG-CCC	LOC100847300	LOC101908141	LOC539533	RHOH	LOC104968865	TRNAG-GCC	CHRNA9	LOC104968866	RBM47	LOC101901948	LOC104968867	NSUN7	APBB2	LOC613534	UCHL1	LOC104968868	LOC101902520	LIMCH1	LOC101902442	TRNAG-CCC	PHOX2B	LOC101902640	LOC104968869
723	62	6	6.14445e+07	6.83354	BS	6.04445e+07	6.24445e+07	6.04445e+07	6.24445e+07			UBE2K	PDS5A	TRNAG-CCC	LOC100847300	LOC101908141	LOC539533	RHOH	LOC104968865	TRNAG-GCC	CHRNA9	LOC104968866	RBM47	LOC101901948	LOC104968867	NSUN7	APBB2	LOC613534	UCHL1	LOC104968868	LOC101902520	LIMCH1	LOC101902442	TRNAG-CCC	PHOX2B	LOC101902640	LOC104968869
7232	62	6	6.14445e+07	6.04051	OB	6.04445e+07	6.24445e+07	6.04445e+07	6.24445e+07			UBE2K	PDS5A	TRNAG-CCC	LOC100847300	LOC101908141	LOC539533	RHOH	LOC104968865	TRNAG-GCC	CHRNA9	LOC104968866	RBM47	LOC101901948	LOC104968867	NSUN7	APBB2	LOC613534	UCHL1	LOC104968868	LOC101902520	LIMCH1	LOC101902442	TRNAG-CCC	PHOX2B	LOC101902640	LOC104968869
724	63	6	62377197	7.23666	BV	61377197	63377197	61377197	63377197			APBB2	LOC613534	UCHL1	LOC104968868	LOC101902520	LIMCH1	LOC101902442	TRNAG-CCC	PHOX2B	LOC101902640	LOC104968869	TMEM33	LOC104969906	LOC784473	SLC30A9	LOC782858	LOC104969907	BEND4	LOC101903036	LOC104969905	LOC104972744	SHISA3	ATP8A1	LOC104968870	LOC527955	GRXCR1
730	69	6	68344176	6.22208	OB	67344176	69344176	67344176	69344176			GABRB1	LOC104968874	COMMD8	ATP10D	CORIN	LOC101906472	TRNAC-GCA	LOC104968875	NFXL1	CNGA1	NIPAL1	LOC104968876	TXK	TXK	TEC	TRNASTOP-UCA	SLAIN2	SLC10A4	ZAR1	FRYL	LOC104968877	LOC104972753	LOC104972752	OCIAD1	OCIAD2	CWH43
731	70	6	6.95425e+07	8.33816	HO	6.85425e+07	7.05425e+07	6.85425e+07	7.05425e+07			TEC	TRNASTOP-UCA	SLAIN2	SLC10A4	ZAR1	FRYL	LOC104968877	LOC104972753	LOC104972752	OCIAD1	OCIAD2	CWH43	DCUN1D4	LOC101905687	LRRC66	SGCB	LOC104968878	SPATA18	LOC101905805	LOC100847183	LOC101905889	USP46	LOC104968882	DANCR	MIR4449	LOC104968880	LOC104968879	RASL11B	SCFD2
7311	70	6	6.95425e+07	6.50532	RH	6.85425e+07	7.05425e+07	6.85425e+07	7.05425e+07			TEC	TRNASTOP-UCA	SLAIN2	SLC10A4	ZAR1	FRYL	LOC104968877	LOC104972753	LOC104972752	OCIAD1	OCIAD2	CWH43	DCUN1D4	LOC101905687	LRRC66	SGCB	LOC104968878	SPATA18	LOC101905805	LOC100847183	LOC101905889	USP46	LOC104968882	DANCR	MIR4449	LOC104968880	LOC104968879	RASL11B	SCFD2
7313	70	6	6.95425e+07	6.47099	SI	6.85425e+07	7.05425e+07	6.85425e+07	7.05425e+07			TEC	TRNASTOP-UCA	SLAIN2	SLC10A4	ZAR1	FRYL	LOC104968877	LOC104972753	LOC104972752	OCIAD1	OCIAD2	CWH43	DCUN1D4	LOC101905687	LRRC66	SGCB	LOC104968878	SPATA18	LOC101905805	LOC100847183	LOC101905889	USP46	LOC104968882	DANCR	MIR4449	LOC104968880	LOC104968879	RASL11B	SCFD2
7312	70	6	6.95425e+07	5.84207	SF	6.85425e+07	7.05425e+07	6.85425e+07	7.05425e+07			TEC	TRNASTOP-UCA	SLAIN2	SLC10A4	ZAR1	FRYL	LOC104968877	LOC104972753	LOC104972752	OCIAD1	OCIAD2	CWH43	DCUN1D4	LOC101905687	LRRC66	SGCB	LOC104968878	SPATA18	LOC101905805	LOC100847183	LOC101905889	USP46	LOC104968882	DANCR	MIR4449	LOC104968880	LOC104968879	RASL11B	SCFD2
7324	71	6	7.0255e+07	13.0687	SI	6.9255e+07	7.1255e+07	6.9255e+07	7.1255e+07	KIT (bei 72.6K-72.8K)?	Pausch et al.	CWH43	DCUN1D4	LOC101905687	LRRC66	SGCB	LOC104968878	SPATA18	LOC101905805	LOC100847183	LOC101905889	USP46	LOC104968882	DANCR	MIR4449	LOC104968880	LOC104968879	RASL11B	SCFD2	FIP1L1	LOC101906092	LNX1	LOC104968883	LOC104968884	LOC104968885	LOC101906021	CHIC2	LOC101905946
7322	71	6	7.0255e+07	7.69857	HO	6.9255e+07	7.1255e+07	6.9255e+07	7.1255e+07			CWH43	DCUN1D4	LOC101905687	LRRC66	SGCB	LOC104968878	SPATA18	LOC101905805	LOC100847183	LOC101905889	USP46	LOC104968882	DANCR	MIR4449	LOC104968880	LOC104968879	RASL11B	SCFD2	FIP1L1	LOC101906092	LNX1	LOC104968883	LOC104968884	LOC104968885	LOC101906021	CHIC2	LOC101905946
7321	71	6	7.0255e+07	7.43977	BV	6.9255e+07	7.1255e+07	6.9255e+07	7.1255e+07			CWH43	DCUN1D4	LOC101905687	LRRC66	SGCB	LOC104968878	SPATA18	LOC101905805	LOC100847183	LOC101905889	USP46	LOC104968882	DANCR	MIR4449	LOC104968880	LOC104968879	RASL11B	SCFD2	FIP1L1	LOC101906092	LNX1	LOC104968883	LOC104968884	LOC104968885	LOC101906021	CHIC2	LOC101905946
732	71	6	7.0255e+07	7.39964	BS	6.9255e+07	7.1255e+07	6.9255e+07	7.1255e+07			CWH43	DCUN1D4	LOC101905687	LRRC66	SGCB	LOC104968878	SPATA18	LOC101905805	LOC100847183	LOC101905889	USP46	LOC104968882	DANCR	MIR4449	LOC104968880	LOC104968879	RASL11B	SCFD2	FIP1L1	LOC101906092	LNX1	LOC104968883	LOC104968884	LOC104968885	LOC101906021	CHIC2	LOC101905946
7323	71	6	7.0255e+07	6.85431	SF	6.9255e+07	7.1255e+07	6.9255e+07	7.1255e+07			CWH43	DCUN1D4	LOC101905687	LRRC66	SGCB	LOC104968878	SPATA18	LOC101905805	LOC100847183	LOC101905889	USP46	LOC104968882	DANCR	MIR4449	LOC104968880	LOC104968879	RASL11B	SCFD2	FIP1L1	LOC101906092	LNX1	LOC104968883	LOC104968884	LOC104968885	LOC101906021	CHIC2	LOC101905946
7382	79	6	7.84167e+07	12.9276	HO	7.74167e+07	7.94167e+07	7.74167e+07	7.94167e+07			TRNAC-GCA	ADGRL3	LOC104968895	LOC100140587
7383	79	6	7.84167e+07	11.9321	RH	7.74167e+07	7.94167e+07	7.74167e+07	7.94167e+07			TRNAC-GCA	ADGRL3	LOC104968895	LOC100140587
7381	79	6	7.84167e+07	9.81763	BV	7.74167e+07	7.94167e+07	7.74167e+07	7.94167e+07			TRNAC-GCA	ADGRL3	LOC104968895	LOC100140587
738	79	6	7.84167e+07	8.63279	BS	7.74167e+07	7.94167e+07	7.74167e+07	7.94167e+07			TRNAC-GCA	ADGRL3	LOC104968895	LOC100140587
7384	79	6	7.84167e+07	8.38481	SF	7.74167e+07	7.94167e+07	7.74167e+07	7.94167e+07			TRNAC-GCA	ADGRL3	LOC104968895	LOC100140587
741	82	6	8.13349e+07	9.80433	BS	8.03349e+07	8.23349e+07	8.03349e+07	8.23349e+07			LOC104968896	LOC782855	LOC101904777	TECRL
7411	82	6	8.13349e+07	8.70957	BV	8.03349e+07	8.23349e+07	8.03349e+07	8.23349e+07			LOC104968896	LOC782855	LOC101904777	TECRL
7412	82	6	8.13349e+07	7.37532	OB	8.03349e+07	8.23349e+07	8.03349e+07	8.23349e+07			LOC104968896	LOC782855	LOC101904777	TECRL
7413	82	6	8.13349e+07	5.6865	SF	8.03349e+07	8.23349e+07	8.03349e+07	8.23349e+07			LOC104968896	LOC782855	LOC101904777	TECRL
743	84	6	8.33891e+07	8.71478	HO	8.23891e+07	8.43891e+07	8.23891e+07	8.43891e+07			LOC515240	EPHA5	LOC100139136
757	98	6	9.75529e+07	7.63783	BV	9.65529e+07	9.85529e+07	9.65529e+07	9.85529e+07			PRDM8	FGF5	C6H4orf22	TRNAG-CCC	BMP3	PRKG2	LOC104972767	LOC104968920	LOC104968921	RASGEF1B	LOC101905279	TRNAG-CCC
826	47	7	4.66155e+07	6.06451	OB	4.56155e+07	4.76155e+07	4.56155e+07	4.76155e+07			TCF3	LOC781086	ONECUT3	ATP8B3	LOC101905768	REXO1	LOC101905716	KLF16	LOC104969169	ABHD17A	ADAT3	SCAMP4	CSNK1G2	MIR6120	BTBD2	SOWAHA	SHROOM1	GDF9	UQCRQ	LEAP2	AFF4	LOC104972836	ZCCHC10	LOC104969170	LOC781691	HSPA4	FSTL4	LOC101902643	LOC101902525	C7H5orf15	VDAC1	LOC104969173	LOC104969172	LOC104969171	TCF7	SKP1	PPP2CA	LOC104969174
836	57	7	5.65039e+07	8.68848	HO	5.55039e+07	5.75039e+07	5.55039e+07	5.75039e+07			LOC100847454	FGF1	MIR2460	LOC104969199	ARHGAP26	LOC104969200	ARHGAP26	NR3C1	LOC104969201	LOC104969202	LOC100335172	LOC101906285	TRNAC-GCA	YIPF5	LOC787663	KCTD16
855	76	7	7.55948e+07	8.66981	ER/EV	7.45948e+07	7.65948e+07	7.45948e+07	7.65948e+07			ATP10B	LOC782401	GABRB2	GABRA6	GABRA1	GABRG2	LOC785789
880	101	7	1.00632e+08	7.54207	ER/EV	9.96322e+07	1.01632e+08	9.96322e+07	1.01632e+08			ATP10B	LOC782401	GABRB2	GABRA6	GABRA1	GABRG2	LOC785789
921	29	8	2.85883e+07	5.94483	OB	2.75883e+07	2.95883e+07	2.75883e+07	2.95883e+07			BNC2	LOC100297222	LOC101907987	LOC104969311	LOC616199	LOC100847480	CCDC171	PSIP1	SNAPC3	LOC101903042	TTC39B	LOC104969322	FREM1	CER1	ZDHHC21
1006	114	8	1.13216e+08	8.24219	BV	1.12216e+08	1.14216e+08	1.12216e+08	1.14216e+08			LOC101903820	CDK5RAP2	LOC104969485	LOC104969484	MEGF9	LOC104969486	LOC104969487	FBXW2	LOC104970492	LOC101904621	LOC101904668	PSMD5	LOC616903	PHF19	LOC104972949	TRAF1	LOC104969488	C5	LOC101904862	CNTRL	LOC101906836	RAB14	GSN	STOM	LOC101906903	DCDC2C	LOC104969490	ALLC	COLEC11	RPS7	RNASEH1	ADI1	TRAPPC12	TSSC1	LOC104969491	LOC101907416
10061	114	8	1.13216e+08	7.62159	ER/EV	1.12216e+08	1.14216e+08	1.12216e+08	1.14216e+08			LOC101903820	CDK5RAP2	LOC104969485	LOC104969484	MEGF9	LOC104969486	LOC104969487	FBXW2	LOC104970492	LOC101904621	LOC101904668	PSMD5	LOC616903	PHF19	LOC104972949	TRAF1	LOC104969488	C5	LOC101904862	CNTRL	LOC101906836	RAB14	GSN	STOM	LOC101906903	DCDC2C	LOC104969490	ALLC	COLEC11	RPS7	RNASEH1	ADI1	TRAPPC12	TSSC1	LOC104969491	LOC101907416
1031	25	9	2.44982e+07	7.55023	BS	2.34982e+07	2.54982e+07	2.34982e+07	2.54982e+07			ME1	LOC100139663	PRSS35	SNAP91	LOC783071	C9H6orf58	LOC100139221	SOGA3	KIAA0408	ECHDC1	RNF146	RSPO3	RSPO3	LOC524129	LOC104969837	LOC101908069	CENPW	CENPW	MIR2284O
1032	26	9	25462355	8.0454	HO	24462355	26462355	24462355	26462355			RSPO3	LOC524129	LOC104969837	LOC101908069	CENPW	CENPW	MIR2284O	TRMT11	HINT3	NCOA7	TRNAE-UUC	HEY2	TRNAC-GCA	LOC101903345	HDDC2	MIR2477	TPD52L1	RNF217
10321	26	9	25462355	6.90948	RH	24462355	26462355	24462355	26462355			RSPO3	LOC524129	LOC104969837	LOC101908069	CENPW	CENPW	MIR2284O	TRMT11	HINT3	NCOA7	TRNAE-UUC	HEY2	TRNAC-GCA	LOC101903345	HDDC2	MIR2477	TPD52L1	RNF217
1080	74	9	7.34624e+07	7.24358	ER/EV	7.24624e+07	7.44624e+07	7.24624e+07	7.44624e+07			EYA4	LOC100847887	TCF21	TBPL1	SLC2A12	SLC2A12	SGK1	LOC104969597	LOC104969596	LOC101905172	LOC101905212	LOC100295884	LOC786419	LOC104969598	LOC101905451	LOC101905496	LOC104969600	LOC504435	ALDH8A1	HBS1L	MYB	LOC104969601	AHI1	LOC101905977	LOC784452
1140	31	10	3.05282e+07	7.95331	BV	2.95282e+07	3.15282e+07	2.95282e+07	3.15282e+07			FMN1	LOC100847682	LOC104973110	LOC104973111	GREM1	SCG5	LOC101903264	LOC104973112	ARHGAP11A	LOC101903316	GJD2	ACTC1	AQR	MIR2285G-2	ZNF770	LOC101903851	LOC101903659	LOC104973113	DPH6	LOC101903969	TRNAS-AGA
1147	38	10	3.75942e+07	8.80919	HO	3.65942e+07	3.85942e+07	3.65942e+07	3.85942e+07			CHAC1	INO80	LOC101906855	EXD1	CHP1	LOC100847604	OIP5	NUSAP1	NDUFAF1	RTF1	ITPKA	LTK	RPAP1	TYRO3	LOC100138934	MGA	LOC101902324	LOC101907206	MAPKBP1	JMJD7	PLA2G4B	SPTBN5	EHD4	PLA2G4E	PLA2G4D	PLA2G4F	VPS39	TMEM87A	GANC	CAPN3	LOC104973126	ZNF106	SNAP23	LRRC57	HAUS2	LOC101902550	STARD9	CDAN1
11721	63	10	6.23619e+07	9.70677	HO	6.13619e+07	6.33619e+07	6.13619e+07	6.33619e+07			LOC104972930	LOC101907659	SECISBP2L	SHC4	LOC613512	EID1	CEP152	LOC104973175	FBN1	LOC104973176	LOC104973177	DUT	SLC12A1	LOC104973178	CTXN2	MYEF2	SLC24A5	LOC104973179	LOC101902090	SEMA6D	TRNAH-AUG	LOC101902134
1172	63	10	6.23619e+07	6.72917	OB	6.13619e+07	6.33619e+07	6.13619e+07	6.33619e+07			LOC104972930	LOC101907659	SECISBP2L	SHC4	LOC613512	EID1	CEP152	LOC104973175	FBN1	LOC104973176	LOC104973177	DUT	SLC12A1	LOC104973178	CTXN2	MYEF2	SLC24A5	LOC104973179	LOC101902090	SEMA6D	TRNAH-AUG	LOC101902134
1181	72	10	7.15585e+07	7.26868	HO	7.05585e+07	7.25585e+07	7.05585e+07	7.25585e+07			C10H14orf37	LOC101905452	LOC101906445	ACTR10	LOC104973190	TRNAK-CUU	PSMA3	LOC100847401	ARID4A	TOMM20L	TIMM9	KIAA0586	LOC104973191	LOC101906536	DACT1	LOC104973192	LOC104973193	LOC100847445	LOC523049	LOC101902782	DAAM1	LOC104973196	GPR135	L3HYPDH	JKAMP	CCDC175	RTN1	LOC781059	LOC101902937	LOC104973197	LOC537580
1245	31	11	3.04287e+07	7.1341	BS	2.94287e+07	3.14287e+07	2.94287e+07	3.14287e+07			CALM2	LOC101907662	LOC104973333	LOC104973334	LOC101907897	EPCAM	MSH2	KCNK12	TRNAG-UCC	LOC104973335	LOC786908	MSH6	LOC104973336	FBXO11	LOC100300972	LOC104973337	LOC101908071	TRNAC-GCA	FOXN2	PPP1R21	STON1	GTF2A1L	LHCGR	LOC104973338	FSHR
12451	31	11	3.04287e+07	6.98799	BV	2.94287e+07	3.14287e+07	2.94287e+07	3.14287e+07			CALM2	LOC101907662	LOC104973333	LOC104973334	LOC101907897	EPCAM	MSH2	KCNK12	TRNAG-UCC	LOC104973335	LOC786908	MSH6	LOC104973336	FBXO11	LOC100300972	LOC104973337	LOC101908071	TRNAC-GCA	FOXN2	PPP1R21	STON1	GTF2A1L	LHCGR	LOC104973338	FSHR
12801	66	11	6.5347e+07	8.00656	SI	6.4347e+07	6.6347e+07	6.4347e+07	6.6347e+07			LOC104973402	LOC104973403	MEIS1	LOC104973404	LOC104973405	LOC101904757	LOC101904805	LOC100139826	LOC786621	ETAA1	LOC104973406
1280	66	11	6.5347e+07	5.5691	SF	6.4347e+07	6.6347e+07	6.4347e+07	6.6347e+07			LOC104973402	LOC104973403	MEIS1	LOC104973404	LOC104973405	LOC101904757	LOC101904805	LOC100139826	LOC786621	ETAA1	LOC104973406
1281	67	11	6.65129e+07	12.8561	OB	6.55129e+07	6.75129e+07	6.55129e+07	6.75129e+07			LOC786621	ETAA1	LOC104973406	LOC101904865	C1D	LOC104973407	WDR92	PNO1	PPP3R1	LOC104973408	CNRIP1	LOC104973409	PLEK	FBXO48	APLF	PROKR1	ARHGAP25	BMP10	LOC509961	LOC104973410	GKN2	GKN1	ANTXR1
12831	69	11	6.86087e+07	17.9851	OB	6.76087e+07	6.96087e+07	6.76087e+07	6.96087e+07	CAPN14 / CAPN13?		GFPT1	NFU1	AAK1	LOC787229	LOC104973411	ANXA4	GMCL1	SNRNP27	MXD1	ASPRV1	LOC104973412	LOC101905499	PCBP1	LOC104973413	C11H2orf42	TIA1	TRNAG-CCC	PCYOX1	SNRPG	EHD3	CAPN14	LOC104973414	GALNT14	CAPN13	LOC101905676	LCLAT1	LOC104973415	LBH	LOC104973416
12833	69	11	6.86087e+07	11.6599	SI	6.76087e+07	6.96087e+07	6.76087e+07	6.96087e+07			GFPT1	NFU1	AAK1	LOC787229	LOC104973411	ANXA4	GMCL1	SNRNP27	MXD1	ASPRV1	LOC104973412	LOC101905499	PCBP1	LOC104973413	C11H2orf42	TIA1	TRNAG-CCC	PCYOX1	SNRPG	EHD3	CAPN14	LOC104973414	GALNT14	CAPN13	LOC101905676	LCLAT1	LOC104973415	LBH	LOC104973416
12834	69	11	6.86087e+07	9.88532	ER/EV	6.76087e+07	6.96087e+07	6.76087e+07	6.96087e+07			GFPT1	NFU1	AAK1	LOC787229	LOC104973411	ANXA4	GMCL1	SNRNP27	MXD1	ASPRV1	LOC104973412	LOC101905499	PCBP1	LOC104973413	C11H2orf42	TIA1	TRNAG-CCC	PCYOX1	SNRPG	EHD3	CAPN14	LOC104973414	GALNT14	CAPN13	LOC101905676	LCLAT1	LOC104973415	LBH	LOC104973416
12832	69	11	6.86087e+07	9.58152	SF	6.76087e+07	6.96087e+07	6.76087e+07	6.96087e+07			GFPT1	NFU1	AAK1	LOC787229	LOC104973411	ANXA4	GMCL1	SNRNP27	MXD1	ASPRV1	LOC104973412	LOC101905499	PCBP1	LOC104973413	C11H2orf42	TIA1	TRNAG-CCC	PCYOX1	SNRPG	EHD3	CAPN14	LOC104973414	GALNT14	CAPN13	LOC101905676	LCLAT1	LOC104973415	LBH	LOC104973416
1283	69	11	6.86087e+07	7.45853	BV	6.76087e+07	6.96087e+07	6.76087e+07	6.96087e+07			GFPT1	NFU1	AAK1	LOC787229	LOC104973411	ANXA4	GMCL1	SNRNP27	MXD1	ASPRV1	LOC104973412	LOC101905499	PCBP1	LOC104973413	C11H2orf42	TIA1	TRNAG-CCC	PCYOX1	SNRPG	EHD3	CAPN14	LOC104973414	GALNT14	CAPN13	LOC101905676	LCLAT1	LOC104973415	LBH	LOC104973416
1284	70	11	6.94342e+07	8.80197	OB	6.84342e+07	7.04342e+07	6.84342e+07	7.04342e+07			C11H2orf42	TIA1	TRNAG-CCC	PCYOX1	SNRPG	EHD3	CAPN14	LOC104973414	GALNT14	CAPN13	LOC101905676	LCLAT1	LOC104973415	LBH	LOC104973416	YPEL5	LOC101905873	LOC104968430	LOC101905929	ALK
13061	92	11	91630627	7.07746	SF	90630627	92630627	90630627	92630627			LOC100847972	LOC784581	TRNAS-ACU	LOC525099	LOC527409	GGTA1	LOC104973467	DAB2IP
1306	92	11	91630627	7.01386	RH	90630627	92630627	90630627	92630627			LOC100847972	LOC784581	TRNAS-ACU	LOC525099	LOC527409	GGTA1	LOC104973467	DAB2IP
1416	6	13	5.61725e+06	8.23472	HO	4.61725e+06	6.61725e+06	4.61725e+06	6.61725e+06			LOC101902229	SRY	LOC101902069	BTBD3	LOC104973696	LOC104973697	LOC104973698
15194	25	14	2.43921e+07	18.6467	RH	2.33921e+07	2.53921e+07	2.33921e+07	2.53921e+07	PLAG1 / CHCHD7		OPRK1	ATP6V1H	RGS20	TCEA1	LYPLA1	MRPL15	LOC101906669	TRNAG-UCC	TRNAC-GCA	SOX17	TRNAG-CCC	RP1	LOC104974018	XKR4	TRNAT-AGU	TMEM68	TGS1	LOC104974019	LYN	RPS20	MOS	PLAG1	CHCHD7	SDR16C5	SDR16C6	PENK	LOC101907667
15195	25	14	2.43921e+07	15.5088	SF	2.33921e+07	2.53921e+07	2.33921e+07	2.53921e+07	PLAG1 / CHCHD7		OPRK1	ATP6V1H	RGS20	TCEA1	LYPLA1	MRPL15	LOC101906669	TRNAG-UCC	TRNAC-GCA	SOX17	TRNAG-CCC	RP1	LOC104974018	XKR4	TRNAT-AGU	TMEM68	TGS1	LOC104974019	LYN	RPS20	MOS	PLAG1	CHCHD7	SDR16C5	SDR16C6	PENK	LOC101907667
15193	25	14	2.43921e+07	15.0502	HO	2.33921e+07	2.53921e+07	2.33921e+07	2.53921e+07	PLAG1 / CHCHD7		OPRK1	ATP6V1H	RGS20	TCEA1	LYPLA1	MRPL15	LOC101906669	TRNAG-UCC	TRNAC-GCA	SOX17	TRNAG-CCC	RP1	LOC104974018	XKR4	TRNAT-AGU	TMEM68	TGS1	LOC104974019	LYN	RPS20	MOS	PLAG1	CHCHD7	SDR16C5	SDR16C6	PENK	LOC101907667
15192	25	14	2.43921e+07	10.4665	OB	2.33921e+07	2.53921e+07	2.33921e+07	2.53921e+07	PLAG1 / CHCHD7		OPRK1	ATP6V1H	RGS20	TCEA1	LYPLA1	MRPL15	LOC101906669	TRNAG-UCC	TRNAC-GCA	SOX17	TRNAG-CCC	RP1	LOC104974018	XKR4	TRNAT-AGU	TMEM68	TGS1	LOC104974019	LYN	RPS20	MOS	PLAG1	CHCHD7	SDR16C5	SDR16C6	PENK	LOC101907667
1519	25	14	2.43921e+07	9.98854	BS	2.33921e+07	2.53921e+07	2.33921e+07	2.53921e+07	PLAG1 / CHCHD7		OPRK1	ATP6V1H	RGS20	TCEA1	LYPLA1	MRPL15	LOC101906669	TRNAG-UCC	TRNAC-GCA	SOX17	TRNAG-CCC	RP1	LOC104974018	XKR4	TRNAT-AGU	TMEM68	TGS1	LOC104974019	LYN	RPS20	MOS	PLAG1	CHCHD7	SDR16C5	SDR16C6	PENK	LOC101907667
15191	25	14	2.43921e+07	9.40849	BV	2.33921e+07	2.53921e+07	2.33921e+07	2.53921e+07	PLAG1 / CHCHD7		OPRK1	ATP6V1H	RGS20	TCEA1	LYPLA1	MRPL15	LOC101906669	TRNAG-UCC	TRNAC-GCA	SOX17	TRNAG-CCC	RP1	LOC104974018	XKR4	TRNAT-AGU	TMEM68	TGS1	LOC104974019	LYN	RPS20	MOS	PLAG1	CHCHD7	SDR16C5	SDR16C6	PENK	LOC101907667
15197	25	14	2.43921e+07	7.79186	ER/EV	2.33921e+07	2.53921e+07	2.33921e+07	2.53921e+07	PLAG1 / CHCHD7		OPRK1	ATP6V1H	RGS20	TCEA1	LYPLA1	MRPL15	LOC101906669	TRNAG-UCC	TRNAC-GCA	SOX17	TRNAG-CCC	RP1	LOC104974018	XKR4	TRNAT-AGU	TMEM68	TGS1	LOC104974019	LYN	RPS20	MOS	PLAG1	CHCHD7	SDR16C5	SDR16C6	PENK	LOC101907667
15196	25	14	2.43921e+07	6.76326	SI	2.33921e+07	2.53921e+07	2.33921e+07	2.53921e+07	PLAG1 / CHCHD7		OPRK1	ATP6V1H	RGS20	TCEA1	LYPLA1	MRPL15	LOC101906669	TRNAG-UCC	TRNAC-GCA	SOX17	TRNAG-CCC	RP1	LOC104974018	XKR4	TRNAT-AGU	TMEM68	TGS1	LOC104974019	LYN	RPS20	MOS	PLAG1	CHCHD7	SDR16C5	SDR16C6	PENK	LOC101907667
1531	37	14	3.63834e+07	7.34864	SI	3.53834e+07	3.73834e+07	3.53834e+07	3.73834e+07			LOC104974040	LOC101906227	SULF1	SLCO5A1	LOC101902648	TRNAG-CCC	PRDM14	NCOA2	LOC104974042	LOC101903057	TRAM1	LACTB2	XKR9	LOC783431	LOC104974043	EYA1	LOC104974044	TRNAC-ACA
1548	54	14	5.34514e+07	8.03036	BS	5.24514e+07	5.44514e+07	5.24514e+07	5.44514e+07			TRNAW-CCA	CSMD3	LOC101905320
15481	54	14	5.34514e+07	6.25089	SF	5.24514e+07	5.44514e+07	5.24514e+07	5.44514e+07			TRNAW-CCA	CSMD3	LOC101905320
1635	57	15	5.63921e+07	9.9589	SI	5.53921e+07	5.73921e+07	5.53921e+07	5.73921e+07			KLHL35	GDPD5	SERPINH1	LOC101905131	MAP6	LOC787924	MOGAT2	LOC785379	LOC782893	LOC104970704	MOGAT2	LOC538034	LOC617692	LOC617698	MOGAT2	LOC101906458	LOC100140446	DGAT2	UVRAG	WNT11	LOC101906866	TRNAP-AGG	PRKRIR	LOC104974273	EMSY	LOC104974294	LOC104974274	LRRC32	GUCY2E	TSKU	LOC104974275	LOC104974276	ACER3	LOC786726	LOC104974277	B3GNT6	CAPN5	MYO7A
16901	26	16	25736714	15.1609	BV	24736714	26736714	24736714	26736714	?		MARK1	C16H1orf115	MARC2	MARC1	LOC104974396	HLX	TRNAQ-CUG	DUSP10	TRNAT-UGU	HHIPL2
1690	26	16	25736714	14.3347	BS	24736714	26736714	24736714	26736714	?		MARK1	C16H1orf115	MARC2	MARC1	LOC104974396	HLX	TRNAQ-CUG	DUSP10	TRNAT-UGU	HHIPL2
16905	26	16	25736714	8.71472	SI	24736714	26736714	24736714	26736714			MARK1	C16H1orf115	MARC2	MARC1	LOC104974396	HLX	TRNAQ-CUG	DUSP10	TRNAT-UGU	HHIPL2
16903	26	16	25736714	8.29177	RH	24736714	26736714	24736714	26736714			MARK1	C16H1orf115	MARC2	MARC1	LOC104974396	HLX	TRNAQ-CUG	DUSP10	TRNAT-UGU	HHIPL2
16904	26	16	25736714	7.35976	SF	24736714	26736714	24736714	26736714			MARK1	C16H1orf115	MARC2	MARC1	LOC104974396	HLX	TRNAQ-CUG	DUSP10	TRNAT-UGU	HHIPL2
16902	26	16	25736714	6.05731	OB	24736714	26736714	24736714	26736714			MARK1	C16H1orf115	MARC2	MARC1	LOC104974396	HLX	TRNAQ-CUG	DUSP10	TRNAT-UGU	HHIPL2
1691	27	16	2.6746e+07	7.54973	BS	2.5746e+07	2.7746e+07	2.5746e+07	2.7746e+07			DUSP10	TRNAT-UGU	HHIPL2	TAF1A	MIA3	LOC104974397	AIDA	BROX	FAM177B	DISP1	LOC100336644	TLR5	SUSD4	CCDC185	CAPN8
16911	27	16	2.6746e+07	7.46243	BV	2.5746e+07	2.7746e+07	2.5746e+07	2.7746e+07			DUSP10	TRNAT-UGU	HHIPL2	TAF1A	MIA3	LOC104974397	AIDA	BROX	FAM177B	DISP1	LOC100336644	TLR5	SUSD4	CCDC185	CAPN8
16912	27	16	2.6746e+07	7.36009	OB	2.5746e+07	2.7746e+07	2.5746e+07	2.7746e+07			DUSP10	TRNAT-UGU	HHIPL2	TAF1A	MIA3	LOC104974397	AIDA	BROX	FAM177B	DISP1	LOC100336644	TLR5	SUSD4	CCDC185	CAPN8
1692	28	16	2.74504e+07	10.846	BS	2.64504e+07	2.84504e+07	2.64504e+07	2.84504e+07			TRNAT-UGU	HHIPL2	TAF1A	MIA3	LOC104974397	AIDA	BROX	FAM177B	DISP1	LOC100336644	TLR5	SUSD4	CCDC185	CAPN8	CAPN2	TP53BP2	LOC104974398	FBXO28	DEGS1	NVL	LOC104974399	LOC101905510	CNIH4	WDR26	LOC104974411	CNIH3	LOC615297
16921	28	16	2.74504e+07	8.99607	BV	2.64504e+07	2.84504e+07	2.64504e+07	2.84504e+07			TRNAT-UGU	HHIPL2	TAF1A	MIA3	LOC104974397	AIDA	BROX	FAM177B	DISP1	LOC100336644	TLR5	SUSD4	CCDC185	CAPN8	CAPN2	TP53BP2	LOC104974398	FBXO28	DEGS1	NVL	LOC104974399	LOC101905510	CNIH4	WDR26	LOC104974411	CNIH3	LOC615297
16922	28	16	2.74504e+07	6.40684	OB	2.64504e+07	2.84504e+07	2.64504e+07	2.84504e+07			TRNAT-UGU	HHIPL2	TAF1A	MIA3	LOC104974397	AIDA	BROX	FAM177B	DISP1	LOC100336644	TLR5	SUSD4	CCDC185	CAPN8	CAPN2	TP53BP2	LOC104974398	FBXO28	DEGS1	NVL	LOC104974399	LOC101905510	CNIH4	WDR26	LOC104974411	CNIH3	LOC615297
1693	29	16	28523403	9.30629	BS	27523403	29523403	27523403	29523403			CCDC185	CAPN8	CAPN2	TP53BP2	LOC104974398	FBXO28	DEGS1	NVL	LOC104974399	LOC101905510	CNIH4	WDR26	LOC104974411	CNIH3	LOC615297	LOC104974400	LOC785251	DNAH14	LBR	LOC101905640	LOC104974401	ENAH
16931	29	16	28523403	7.87867	BV	27523403	29523403	27523403	29523403			CCDC185	CAPN8	CAPN2	TP53BP2	LOC104974398	FBXO28	DEGS1	NVL	LOC104974399	LOC101905510	CNIH4	WDR26	LOC104974411	CNIH3	LOC615297	LOC104974400	LOC785251	DNAH14	LBR	LOC101905640	LOC104974401	ENAH
1712	48	16	4.74641e+07	6.82336	BS	4.64641e+07	4.84641e+07	4.64641e+07	4.84641e+07			VAMP3	CAMTA1	LOC100848595	LOC104974450	LOC104974449	LOC104974451	DNAJC11	THAP3	PHF13	KLHL21	ZBTB48	TAS1R1	NOL9	PLEKHG5	TNFRSF25	ESPN	HES2	LOC782560	LOC101904795	ACOT7	TRNAE-UUC	GPR153	HES3	ICMT	RNF207	RPL22	CHD5	KCNAB2	NPHP4
1777	31	17	3.06329e+07	7.31578	SI	2.96329e+07	3.16329e+07	2.96329e+07	3.16329e+07			LOC101903013	LOC101903064	PGRMC2	LOC101904901	LOC781318	LOC781255	LOC104974598	LARP1B	LOC781373	ABHD18	LOC100336168	MFSD8	PLK4	LOC101903591	HSPA4L	LOC781528	SLC25A31	LOC101903910	INTU	LOC101903780	LOC101903726	LOC104974599	LOC104974604	LOC104974603
1799	53	17	5.25411e+07	7.10929	OB	5.15411e+07	5.35411e+07	5.15411e+07	5.35411e+07			LOC100847336	LOC104974629	LOC101906897	LOC100336994	LOC104974681	LOC104968483	LOC539005	LOC101907056	LOC101907130	LOC100337012	LOC104974682	LOC100847447	LOC101907307	LOC101907386	LOC100847473	LOC104974630	TMEM132B	LOC104974631	LOC101907693	AACS	BRI3BP	DHX37	TRNAR-UCU	TRNAA-UGC	TRNAD-GUC	TRNAF-GAA	TRNAD-GUC	TRNAA-UGC	UBC	SCARB1	LOC101909816	LOC104968594
1832	11	18	1.0483e+07	6.32591	RH	9.48299e+06	1.1483e+07	9.48299e+06	1.1483e+07			CDH13	LOC104974738	HSBP1	LOC104974739	LOC104974740	LOC104974742	MLYCD	LOC104974741	OSGIN1	NECAB2	SLC38A8	MBTPS1	HSDL1	DNAAF1	TAF1C	ADAD2	KCNG4	WFDC1	ATP2C2	LOC101904434	TLDC1	LOC104974743	COTL1	KLHL36	LOC104974744	USP10	CRISPLD2	LOC104974745	TRNAS-GGA	LOC786054	ZDHHC7	KIAA0513	FAM92B	LOC101905885	LOC101905401	LOC104974746
18361	15	18	1.42338e+07	25.7198	HO	1.32338e+07	1.52338e+07	1.32338e+07	1.52338e+07	MC1R	Jörg et al. 1996	JPH3	KLHDC4	SLC7A5	LOC101904976	CA5A	LOC104974754	BANP	ZNF469	ZFPM1	LOC517901	ZC3H18	IL17C	CYBA	MVD	LOC104974755	SNAI3	CTU2	RNF166	PIEZO1	MIR2327	LOC101902639	CDT1	APRT	GALNS	TRAPPC2L	PABPN1L	CBFA2T3	ACSF3	CDH15	SLC22A31	ANKRD11	LOC104974757	LOC104974756	LOC101905489	SPG7	RPL13	CPNE7	DPEP1
18362	15	18	1.42338e+07	24.2716	RH	1.32338e+07	1.52338e+07	1.32338e+07	1.52338e+07	MC1R	Jörg et al. 1997	JPH3	KLHDC4	SLC7A5	LOC101904976	CA5A	LOC104974754	BANP	ZNF469	ZFPM1	LOC517901	ZC3H18	IL17C	CYBA	MVD	LOC104974755	SNAI3	CTU2	RNF166	PIEZO1	MIR2327	LOC101902639	CDT1	APRT	GALNS	TRAPPC2L	PABPN1L	CBFA2T3	ACSF3	CDH15	SLC22A31	ANKRD11	LOC104974757	LOC104974756	LOC101905489	SPG7	RPL13	CPNE7	DPEP1
18363	15	18	1.42338e+07	10.4506	SF	1.32338e+07	1.52338e+07	1.32338e+07	1.52338e+07			JPH3	KLHDC4	SLC7A5	LOC101904976	CA5A	LOC104974754	BANP	ZNF469	ZFPM1	LOC517901	ZC3H18	IL17C	CYBA	MVD	LOC104974755	SNAI3	CTU2	RNF166	PIEZO1	MIR2327	LOC101902639	CDT1	APRT	GALNS	TRAPPC2L	PABPN1L	CBFA2T3	ACSF3	CDH15	SLC22A31	ANKRD11	LOC104974757	LOC104974756	LOC101905489	SPG7	RPL13	CPNE7	DPEP1
1836	15	18	1.42338e+07	8.2375	OB	1.32338e+07	1.52338e+07	1.32338e+07	1.52338e+07			JPH3	KLHDC4	SLC7A5	LOC101904976	CA5A	LOC104974754	BANP	ZNF469	ZFPM1	LOC517901	ZC3H18	IL17C	CYBA	MVD	LOC104974755	SNAI3	CTU2	RNF166	PIEZO1	MIR2327	LOC101902639	CDT1	APRT	GALNS	TRAPPC2L	PABPN1L	CBFA2T3	ACSF3	CDH15	SLC22A31	ANKRD11	LOC104974757	LOC104974756	LOC101905489	SPG7	RPL13	CPNE7	DPEP1
18364	15	18	1.42338e+07	6.52542	SI	1.32338e+07	1.52338e+07	1.32338e+07	1.52338e+07			JPH3	KLHDC4	SLC7A5	LOC101904976	CA5A	LOC104974754	BANP	ZNF469	ZFPM1	LOC517901	ZC3H18	IL17C	CYBA	MVD	LOC104974755	SNAI3	CTU2	RNF166	PIEZO1	MIR2327	LOC101902639	CDT1	APRT	GALNS	TRAPPC2L	PABPN1L	CBFA2T3	ACSF3	CDH15	SLC22A31	ANKRD11	LOC104974757	LOC104974756	LOC101905489	SPG7	RPL13	CPNE7	DPEP1
18371	16	18	1.53736e+07	13.7148	RH	1.43736e+07	1.63736e+07	1.43736e+07	1.63736e+07	MC1R?	Jörg et al. 1996	ANKRD11	LOC104974757	LOC104974756	LOC101905489	SPG7	RPL13	CPNE7	DPEP1	CHMP1A	SPATA33	CDK10	LOC104974758	SPATA2L	VPS9D1	ZNF276	FANCA	SPIRE2	TCF25	LOC104974759	LOC101904246	SPIRE2	TCF25	MC1R	TUBB3	DEF8	CENPBD1	LOC532875	DBNDD1	GAS8	LOC100296324	LOC104974835	SHCBP1	LOC101904595	VPS35	ORC6	MYLK3	LOC104974760	C18H16orf87
18372	16	18	1.53736e+07	9.31328	SF	1.43736e+07	1.63736e+07	1.43736e+07	1.63736e+07			ANKRD11	LOC104974757	LOC104974756	LOC101905489	SPG7	RPL13	CPNE7	DPEP1	CHMP1A	SPATA33	CDK10	LOC104974758	SPATA2L	VPS9D1	ZNF276	FANCA	SPIRE2	TCF25	LOC104974759	LOC101904246	SPIRE2	TCF25	MC1R	TUBB3	DEF8	CENPBD1	LOC532875	DBNDD1	GAS8	LOC100296324	LOC104974835	SHCBP1	LOC101904595	VPS35	ORC6	MYLK3	LOC104974760	C18H16orf87
1837	16	18	1.53736e+07	8.84738	HO	1.43736e+07	1.63736e+07	1.43736e+07	1.63736e+07			ANKRD11	LOC104974757	LOC104974756	LOC101905489	SPG7	RPL13	CPNE7	DPEP1	CHMP1A	SPATA33	CDK10	LOC104974758	SPATA2L	VPS9D1	ZNF276	FANCA	SPIRE2	TCF25	LOC104974759	LOC101904246	SPIRE2	TCF25	MC1R	TUBB3	DEF8	CENPBD1	LOC532875	DBNDD1	GAS8	LOC100296324	LOC104974835	SHCBP1	LOC101904595	VPS35	ORC6	MYLK3	LOC104974760	C18H16orf87
1838	17	18	1.66418e+07	7.81798	RH	1.56418e+07	1.76418e+07	1.56418e+07	1.76418e+07			LOC100847949	ITFG1	PHKB	LOC104974763	LOC104974762	LOC533093	ABCC12	ABCC11	LOC522437	LONP2	SIAH1	N4BP1	LOC104974765	LOC104974836	LOC101905800	LOC104974766
1839	18	18	1.7395e+07	6.47746	RH	1.6395e+07	1.8395e+07	1.6395e+07	1.8395e+07			ABCC12	ABCC11	LOC522437	LONP2	SIAH1	N4BP1	LOC104974765	LOC104974836	LOC101905800	LOC104974766	CBLN1	LOC104970029	C18H16orf78	ZNF423	TRNAG-CCC	LOC104974768	LOC104974767
1841	20	18	1.9517e+07	7.27699	RH	1.8517e+07	2.0517e+07	1.8517e+07	2.0517e+07			CNEP1R1	HEATR3	LOC104974769	PAPD5	ADCY7	BRD7	NKD1	SNX20	NOD2	CYLD	SALL1	LOC104974770	LOC101906490	LOC101906651	LOC101906708	LOC104974771	LOC104974772	LOC516179	LOC104974773
1844	23	18	2.25507e+07	6.63972	RH	2.15507e+07	2.35507e+07	2.15507e+07	2.35507e+07			LOC100137797	CHD9	LOC104974778	RBL2	AKTIP	TRNAC-ACA	LOC104974780	LOC104974779	RPGRIP1L	FTO	LOC104974781	LOC100848418	LOC104974782	LOC104974783	TRNAE-CUC	IRX3	LOC104974784	TRNAW-CCA	LOC785669	LOC104974837	LOC101907435	IRX5	LOC104974786	LOC104974785	LOC104974787	TRNAW-CCA
1846	25	18	2.45572e+07	7.78649	RH	2.35572e+07	2.55572e+07	2.35572e+07	2.55572e+07			TRNAA-AGC	IRX6	LOC101907485	LOC104974788	MMP2	LPCAT2	CAPNS2	SLC6A2	TRNAF-GAA	TRNAG-CCC	LOC783144	CES1	LOC104974838	LOC508916	TRNASTOP-UCA	MT1A	MT1E	MT1E	MT2A	MT3	MT4	BBS2	OGFOD1	NUDT21	AMFR	GNAO1	LOC104974789	CES5A	TRNAS-GGA	BREH1	LOC616281	NUP93	LOC104974790	MIR138-2	SLC12A3	LOC104974791	HERPUD1	LOC104974792
1847	26	18	2.54024e+07	6.23011	RH	2.44024e+07	2.64024e+07	2.44024e+07	2.64024e+07			GNAO1	LOC104974789	CES5A	TRNAS-GGA	BREH1	LOC616281	NUP93	LOC104974790	MIR138-2	SLC12A3	LOC104974791	HERPUD1	LOC104974792	LOC104974793	LOC104974794	NLRC5	MIR2285G-1	LOC101907761	MIR2285N-3	CPNE2	LOC101908034	FAM192A	RSPRY1	ARL2BP	PLLP	LOC104974795	TRNAL-CAG	CCL22	CX3CL1	CCL17	CIAPIN1	COQ9	POLR2C	DOK4	LOC104974796	CCDC102A	ADGRG5	LOC104974797
1860	39	18	3.84681e+07	7.44323	BS	3.74681e+07	3.94681e+07	3.74681e+07	3.94681e+07			LOC101902799	LOC104974821	LOC101902852	ZFHX3	LOC104974822	LOC101902904	LOC104974823	LOC101903067	TRNAL-UAA	LOC101903228	PMFBP1	DHX38	TXNL4B	HP	DHODH	PKD1L3	IST1	ZNF821	MIR2328	ATXN1L	TRNAG-UCC	LOC619131	AP1G1
1914	27	19	2.65255e+07	9.69588	ER/EV	2.55255e+07	2.75255e+07	2.55255e+07	2.75255e+07			LOC101903038	SPNS2	MYBBP1A	GGT6	LOC104975013	TEKT1	SMTNL2	LOC101906094	FBXO39	XAF1	LOC613988	SLC13A5	C19H17orf100	MED31	TXNDC17	KIAA0753	LOC101903232	PITPNM3	TRNAK-UUU	FAM64A	AIPL1	LOC101903651	WSCD1	LOC104975014	LOC104975015	NLRP1	LOC788205	MIS12	DERL2	DHX33	C1QBP	RPAIN	NUP88	MIR199C	RABEP1	LOC104975016	LOC101904050	SCIMP
19151	28	19	2.73265e+07	9.87582	ER/EV	2.63265e+07	2.83265e+07	2.63265e+07	2.83265e+07			LOC104975014	LOC104975015	NLRP1	LOC788205	MIS12	DERL2	DHX33	C1QBP	RPAIN	NUP88	MIR199C	RABEP1	LOC104975016	LOC101904050	SCIMP	ZNF232	ZFP3	KIF1C	INCA1	CAMTA2	LOC100848357	SPAG7	ENO3	PFN1	RNF167	SLC25A11	GP1BA	CHRNE	C19H17orf107	MINK1	PLD2	PSMB6	GLTPD2	VMO1	TM4SF5	ZMYND15	CXCL16	MED11
1915	28	19	2.73265e+07	6.41547	OB	2.63265e+07	2.83265e+07	2.63265e+07	2.83265e+07			LOC104975014	LOC104975015	NLRP1	LOC788205	MIS12	DERL2	DHX33	C1QBP	RPAIN	NUP88	MIR199C	RABEP1	LOC104975016	LOC101904050	SCIMP	ZNF232	ZFP3	KIF1C	INCA1	CAMTA2	LOC100848357	SPAG7	ENO3	PFN1	RNF167	SLC25A11	GP1BA	CHRNE	C19H17orf107	MINK1	PLD2	PSMB6	GLTPD2	VMO1	TM4SF5	ZMYND15	CXCL16	MED11
1934	47	19	46438366	7.88284	BS	45438366	47438366	45438366	47438366			ACBD4	HEXIM1	HEXIM2	FMNL1	SPATA32	MAP3K14	LOC104975100	ARHGAP27	LOC618322	PLEKHM1	LOC614269	LOC101904206	RDM1	LYZL6	RPRML	GOSR2	WNT9B	WNT3	LOC104975102	NSF	ARF2	LOC104975103	CRHR1	SPPL2C	TRNAD-GUC	MAPT	KANSL1	LOC101904935	CDC27	LOC104975104	MYL4	LOC789694	ITGB3	EFCAB13	EFCAB3	LOC101908066	LOC100336556
1966	15	20	1.43608e+07	8.60372	BV	1.33608e+07	1.53608e+07	1.33608e+07	1.53608e+07			SREK1	MIR2285Z	MIR2285Q	LOC101905837	ERBB2IP	NLN	LOC104975221	SGTB	LOC784054	TRAPPC13	TRIM23	PPWD1	LOC104975222	CENPK	ADAMTS6	LOC104975223	LOC104975224	CWC27	LOC784354	LOC104975225	SREK1IP1	FAM159B	RGS7BP	RNF180	MIR320A-2
1979	28	20	2.76491e+07	7.05364	HO	2.66491e+07	2.86491e+07	2.66491e+07	2.86491e+07			LOC104975254	LOC101903364	LOC104975255	ISL1	LOC101903435	LOC101903570	LOC104975256	PARP8
1982	31	20	30194786	14.835	HO	29194786	31194786	29194786	31194786	FGF10? (GHR bei 32 Mb)		HCN1	LOC104975259	MRPS30	LOC104975260	LOC104975261	LOC614882	FGF10	LOC101903939	LOC614206	NNT
19821	31	20	30194786	7.48055	RH	29194786	31194786	29194786	31194786			HCN1	LOC104975259	MRPS30	LOC104975260	LOC104975261	LOC614882	FGF10	LOC101903939	LOC614206	NNT
1983	32	20	3.14596e+07	7.40145	RH	3.04596e+07	3.24596e+07	3.04596e+07	3.24596e+07			FGF10	LOC101903939	LOC614206	NNT	PAIP1	C20H5orf34	C20H5orf28	CCL28	HMGCS1	NIM1K	ZNF131	LOC100336494	LOC104975262	LOC783463	LOC104975263	LOC527137	SEPP1	CCDC152	LOC100848533	GHR	LOC104975269	LOC104975268	LOC104975267	LOC104975266
19831	32	20	3.14596e+07	5.90056	SF	3.04596e+07	3.24596e+07	3.04596e+07	3.24596e+07			FGF10	LOC101903939	LOC614206	NNT	PAIP1	C20H5orf34	C20H5orf28	CCL28	HMGCS1	NIM1K	ZNF131	LOC100336494	LOC104975262	LOC783463	LOC104975263	LOC527137	SEPP1	CCDC152	LOC100848533	GHR	LOC104975269	LOC104975268	LOC104975267	LOC104975266
1996	45	20	4.4561e+07	10.5929	HO	4.3561e+07	4.5561e+07	4.3561e+07	4.5561e+07			LOC104975284	TRNAC-GCA	LOC521159
19961	45	20	4.4561e+07	8.1057	RH	4.3561e+07	4.5561e+07	4.3561e+07	4.5561e+07			LOC104975284	TRNAC-GCA	LOC521159
1997	46	20	4.55972e+07	6.26893	ER/EV	4.45972e+07	4.65972e+07	4.45972e+07	4.65972e+07			-
1998	47	20	4.64896e+07	7.27932	HO	4.54896e+07	4.74896e+07	4.54896e+07	4.74896e+07			CDH9
19981	47	20	4.64896e+07	6.1427	RH	4.54896e+07	4.74896e+07	4.54896e+07	4.74896e+07			CDH9
1999	48	20	4.75666e+07	12.7432	HO	4.65666e+07	4.85666e+07	4.65666e+07	4.85666e+07			CDH9	LOC104975285	TRNAC-ACA	TRNAS-GGA	LOC100336412
19991	48	20	4.75666e+07	10.7591	RH	4.65666e+07	4.85666e+07	4.65666e+07	4.85666e+07			CDH9	LOC104975285	TRNAC-ACA	TRNAS-GGA	LOC100336412
19992	48	20	4.75666e+07	7.0449	SF	4.65666e+07	4.85666e+07	4.65666e+07	4.85666e+07			CDH9	LOC104975285	TRNAC-ACA	TRNAS-GGA	LOC100336412
19993	48	20	4.75666e+07	6.91397	SI	4.65666e+07	4.85666e+07	4.65666e+07	4.85666e+07			CDH9	LOC104975285	TRNAC-ACA	TRNAS-GGA	LOC100336412
2025	3	21	2.66974e+06	7.00692	OB	1.66974e+06	3.66974e+06	1.66974e+06	3.66974e+06			LOC789547	LOC101905329	LOC104975302	LOC100139608	LOC789578	LOC615561	LOC101906493	LOC101905769	LOC784898	LOC101909016	LOC101902420	LOC101906577	LOC101909328	LOC100848941	LOC101907203	UBE3A	LOC100140958	ATP10A	TRNAE-UUC	LOC100849023	LOC101907679
20251	3	21	2.66974e+06	6.49245	SI	1.66974e+06	3.66974e+06	1.66974e+06	3.66974e+06			LOC789547	LOC101905329	LOC104975302	LOC100139608	LOC789578	LOC615561	LOC101906493	LOC101905769	LOC784898	LOC101909016	LOC101902420	LOC101906577	LOC101909328	LOC100848941	LOC101907203	UBE3A	LOC100140958	ATP10A	TRNAE-UUC	LOC100849023	LOC101907679
2038	16	21	1.53476e+07	6.82817	SI	1.43476e+07	1.63476e+07	1.43476e+07	1.63476e+07			RGMA	LOC104975326	CHD2	LOC104975327	LOC101902856	LOC100138175	LOC101902930	LOC101904554	FAM174B	LOC785523	LOC104975328	ST8SIA2	SLCO3A1	LOC104975329	LOC104975330	LOC101902977	LOC104975331	SV2B
2062	40	21	3.94706e+07	5.33293	SF	3.84706e+07	4.04706e+07	3.84706e+07	4.04706e+07			LOC104975386	LOC104975387	LOC781164	FOXG1	LOC100847655	FOXG1	LOC104975388	LOC104975389	LOC104975390
2120	26	22	2.53233e+07	9.90278	HO	2.43233e+07	2.63233e+07	2.43233e+07	2.63233e+07			CNTN4	LOC100847924	CNTN6	LOC516682	LOC104975530	LOC104975531	CHL1	LOC104975532
2126	32	22	3.13872e+07	7.48524	SI	3.03872e+07	3.23872e+07	3.03872e+07	3.23872e+07			FOXP1	LOC104975540	LOC104975541	TRNAW-CCA	MITF	FRMD4B	LOC782757
2136	42	22	4.14614e+07	5.202	SF	4.04614e+07	4.24614e+07	4.04614e+07	4.24614e+07			LOC101908653	FHIT	LOC104975553	LOC104975554	LOC101906690
2228	19	24	18462073	7.15809	BS	17462073	19462073	17462073	19462073			TRNAK-UUU	LOC505339	TRNAW-CCA
2273	1	25	444416	7.13038	BS	-555584	1.44442e+06	-555584	1.44442e+06			LOC101906502	LOC785480	LOC789192	IL9R	POLR3K	SNRNP25	RHBDF1	MPG	NPRL3	HBZ	LOC100137913	LOC504564	HBM	HBA	HBA1	HBQ1	LOC100294963	LOC104970723	LUC7L	FAM234A	RGS11	ARHGDIG	PDIA2	AXIN1	LOC101902013	MRPL28	TMEM8A	NME4	DECR2	LOC104975821	RAB11FIP3	LOC104975822	CAPN15	PRR35	NHLRC4	PIGQ	RAB40C	WFIKKN1
22731	1	25	444416	7.09021	BV	-555584	1.44442e+06	-555584	1.44442e+06			LOC101906502	LOC785480	LOC789192	IL9R	POLR3K	SNRNP25	RHBDF1	MPG	NPRL3	HBZ	LOC100137913	LOC504564	HBM	HBA	HBA1	HBQ1	LOC100294963	LOC104970723	LUC7L	FAM234A	RGS11	ARHGDIG	PDIA2	AXIN1	LOC101902013	MRPL28	TMEM8A	NME4	DECR2	LOC104975821	RAB11FIP3	LOC104975822	CAPN15	PRR35	NHLRC4	PIGQ	RAB40C	WFIKKN1
23371	22	26	2.16241e+07	9.4031	RH	2.06241e+07	2.26241e+07	2.06241e+07	2.26241e+07	SCD	siehe ncbi publikationen	ABCC2	DNMBP	CPN1	LOC511498	ERLIN1	CHUK	CWF19L1	BLOC1S2	PKD2L1	LOC101906134	LOC101906058	SCD	WNT8B	SEC31B	NDUFB8	HIF1AN	LOC104975965	LOC101906479	PAX2	SLF2	SEMA4G	MRPL43	C26H10orf2	LZTS2	PDZD7	SFXN3	LOC104975966	KAZALD1	TLX1NB	TLX1	LBX1	LOC104975967	LOC104975968	LOC100847491	BTRC	LOC104975969	LOC783067	POLL
2337	22	26	2.16241e+07	8.00361	OB	2.06241e+07	2.26241e+07	2.06241e+07	2.26241e+07	SCD	siehe ncbi publikationen	ABCC2	DNMBP	CPN1	LOC511498	ERLIN1	CHUK	CWF19L1	BLOC1S2	PKD2L1	LOC101906134	LOC101906058	SCD	WNT8B	SEC31B	NDUFB8	HIF1AN	LOC104975965	LOC101906479	PAX2	SLF2	SEMA4G	MRPL43	C26H10orf2	LZTS2	PDZD7	SFXN3	LOC104975966	KAZALD1	TLX1NB	TLX1	LBX1	LOC104975967	LOC104975968	LOC100847491	BTRC	LOC104975969	LOC783067	POLL
23372	22	26	2.16241e+07	7.79603	SF	2.06241e+07	2.26241e+07	2.06241e+07	2.26241e+07	SCD	siehe ncbi publikationen	ABCC2	DNMBP	CPN1	LOC511498	ERLIN1	CHUK	CWF19L1	BLOC1S2	PKD2L1	LOC101906134	LOC101906058	SCD	WNT8B	SEC31B	NDUFB8	HIF1AN	LOC104975965	LOC101906479	PAX2	SLF2	SEMA4G	MRPL43	C26H10orf2	LZTS2	PDZD7	SFXN3	LOC104975966	KAZALD1	TLX1NB	TLX1	LBX1	LOC104975967	LOC104975968	LOC100847491	BTRC	LOC104975969	LOC783067	POLL
23381	23	26	2.25285e+07	13.3598	ER/EV	2.15285e+07	2.35285e+07	2.15285e+07	2.35285e+07	FGF8, SCD	Marguez et al. 2009; meat quality traits, es gibt noch einen andere Publikation zu den Anzahl oocyten beim ovum pick-up	PAX2	SLF2	SEMA4G	MRPL43	C26H10orf2	LZTS2	PDZD7	SFXN3	LOC104975966	KAZALD1	TLX1NB	TLX1	LBX1	LOC104975967	LOC104975968	LOC100847491	BTRC	LOC104975969	LOC783067	POLL	DPCD	FBXW4	LOC101908075	LOC101908018	FGF8	NPM3	MGEA5	KCNIP2	C26H10orf76	HPS6	LOC104975987	LDB1	PPRC1	NOLC1	LOC101902227	LOC785229	ELOVL3	PITX3
2338	23	26	2.25285e+07	7.36349	OB	2.15285e+07	2.35285e+07	2.15285e+07	2.35285e+07	FGF8, SCD		PAX2	SLF2	SEMA4G	MRPL43	C26H10orf2	LZTS2	PDZD7	SFXN3	LOC104975966	KAZALD1	TLX1NB	TLX1	LBX1	LOC104975967	LOC104975968	LOC100847491	BTRC	LOC104975969	LOC783067	POLL	DPCD	FBXW4	LOC101908075	LOC101908018	FGF8	NPM3	MGEA5	KCNIP2	C26H10orf76	HPS6	LOC104975987	LDB1	PPRC1	NOLC1	LOC101902227	LOC785229	ELOVL3	PITX3
2372	5	27	4.50338e+06	6.31757	SI	3.50338e+06	5.50338e+06	3.50338e+06	5.50338e+06			LOC788501	LOC517971	LOC104976025	LOC104976026	TRNAG-CCC	LOC104976027	MCPH1	ANGPT2	LOC104976029	LOC104976028	TRNAC-GCA	AGPAT5	LOC104976030	XKR5	LOC100140788	LOC101905018	LOC101909755	LOC100296173	LOC101904680	LOC104976031	LOC100848383	TAP	LOC789175	LOC101905775	SPAG11B	LOC100296581	LOC100296624	LOC100296670	LOC101906223	ZNF705A	LOC101906271	LOC100336772	LOC104970108	LOC104970109	LOC790853	LOC104970434	LAP	LOC783012
2487	28	29	2.75833e+07	6.29993	ER/EV	2.65833e+07	2.85833e+07	2.65833e+07	2.85833e+07			GTF2H1	HPS5	SAA3	LOC104968478	SAA2	TRNAC-GCA	SAA4	M-SAA3.2	LOC513770	LOC504490	LOC506317	OR8D4	OR4D5	LOC787418	LOC790885	LOC787455	LOC532517	LOC781760	LOC781804	LOC526286	LOC100298846	LOC100337086	LOC506981	LOC100300434	LOC510293	LOC522385	OR10S1	LOC100299320	LOC100336852	LOC100299628	LOC104968406	LOC100301071	LOC782288	LOC782248	LOC782216	LOC782366	LOC782329	LOC100301320
2511	52	29	5.13923e+07	5.83984	SF	5.03923e+07	5.23923e+07	5.03923e+07	5.23923e+07			KCNQ1	LOC104976308	LOC101902361	TRPM5	TSSC4	CD81	LOC104976309	TSPAN32	ASCL2	TH	INS	IGF2	MIR483	LOC101902537	H19	LOC104976310	MRPL23	LOC101902793	TNNT3	PRR33	LSP1	TNNI2	SYT8	CTSD	IFITM10	CRLF2	MUC6	AP2A2	MIR2409	CHID1	TSPAN4	LOC789388	POLR2L	CD151	LOC615055	LOC509260	LOC615055	PNPLA2
[truncated: 88 more columns]

## Sheet: di_sig_all_br_1e+06_anor104_Pub
chromosome	position	di-value	breed	start in bp	end in bp	Bos taurus Genome (Annotation Release 104 current), March 2016
2	9.66279e+07	6.73823	BS	9.56279e+07	9.76279e+07	CPO,LOC101904364,LOC104971293,KLF7,MIR2355,LOC104971294,LOC100847666,LOC104971295,LOC104971296,LOC104971297,CREB1,METTL21A,LOC784637,CCNYL1,FZD5,LOC104971300,PLEKHM3,LOC104971299,LOC104971298,LOC538688,LOC784843,CRYGD,CRYGC,CRYGB,CRYGA,C2H2orf80,LOC104971301,IDH1,PIKFYVE,LOC507494,PTH2R,LOC101905416,LOC100300864,LOC616092,LOC100137746,LOC104971302
4	3.62312e+06	7.382	BS	2.62312e+06	4.62312e+06	LOC784126,LOC100139578,COBL
5	3.54023e+07	9.76901	BS	3.44023e+07	3.64023e+07	SCAF11,ARID2,TRNAC-ACA,LOC104972414,ANO6,LOC784769,DBX2,NELL2,LOC101906916,TMEM117
5	7.61488e+07	6.86664	BS	7.51488e+07	7.71488e+07	MYH9,TXN2,FOXRED2,EIF3D,TRNAE-UUC,LOC104972508,CACNG2,LOC101906263,LOC104972510,LOC104972509,IFT27,LOC101906363,LOC101906435,PVALB,NCF4,LOC104972511,CSF2RB,LOC788541,TEX33,TST,MPST,KCTD17,TMPRSS6,IL2RB,LOC510185,C1QTNF6,SSTR3,LOC101906944,RAC2,MIR1835,CYTH4,ELFN2,MFNG,CARD10,USP18,ALG10,SYT10
5	7.7433e+07	10.7345	BS	7.6433e+07	7.8433e+07	ALG10,SYT10,PKP2,TRNAC-GCA,YARS2,DNM1L,LOC101907810,FGD4,BICD1,LOC782092,KIAA1551
5	8.35351e+07	9.58556	BS	8.25351e+07	8.45351e+07	MRPS35,REP15,PPFIBP1,C5H12orf71,LOC781688,SMCO2,LOC104972520,ARNTL2,STK38L,MED21,TM7SF3,FGFR1OP2,ASUN,LOC104972521,LOC782823,LOC101907551,LOC104972522,ITPR2,ITPR2,LOC104972523,SSPN,BHLHE41,MIR2436,RASSF8,LOC104972524,LMNTD1
6	3.34076e+07	8.6446	BS	3.24076e+07	3.44076e+07	LOC536367,LOC783261,LOC100336621,LOC104972717,LOC526089,LOC104972718
6	3.82103e+07	7.00428	BS	3.72103e+07	3.92103e+07	FAM13A,LOC104972723,LOC104972724,LOC100847719,HERC3,NAP1L5,PIGY,PYURF,HERC5,HERC6,PPM1K,ABCG2,LOC781421,PKD2,SPP1,LOC104972725,MEPE,IBSP,LOC104972726,LOC104972727,LOC104972728,LOC104972729,TRNAA-CGC,LAP3,MED28,FAM184B,LOC104972730,NCAPG,DCAF16,LCORL,LOC101904320
6	6.14445e+07	6.83354	BS	6.04445e+07	6.24445e+07	UBE2K,PDS5A,TRNAG-CCC,LOC100847300,LOC101908141,LOC539533,RHOH,LOC104968865,TRNAG-GCC,CHRNA9,LOC104968866,RBM47,LOC101901948,LOC104968867,NSUN7,APBB2,LOC613534,UCHL1,LOC104968868,LOC101902520,LIMCH1,LOC101902442,TRNAG-CCC,PHOX2B,LOC101902640,LOC104968869
6	7.0255e+07	7.39964	BS	6.9255e+07	7.1255e+07	CWH43,DCUN1D4,LOC101905687,LRRC66,SGCB,LOC104968878,SPATA18,LOC101905805,LOC100847183,LOC101905889,USP46,LOC104968882,DANCR,MIR4449,LOC104968880,LOC104968879,RASL11B,SCFD2,FIP1L1,LOC101906092,LNX1,LOC104968883,LOC104968884,LOC104968885,LOC101906021,CHIC2,LOC101905946
6	7.84167e+07	8.63279	BS	7.74167e+07	7.94167e+07	TRNAC-GCA,ADGRL3,LOC104968895,LOC100140587
6	8.13349e+07	9.80433	BS	8.03349e+07	8.23349e+07	LOC104968896,LOC782855,LOC101904777,TECRL
9	2.44982e+07	7.55023	BS	2.34982e+07	2.54982e+07	ME1,LOC100139663,PRSS35,SNAP91,LOC783071,C9H6orf58,LOC100139221,SOGA3,KIAA0408,ECHDC1,RNF146,RSPO3,RSPO3,LOC524129,LOC104969837,LOC101908069,CENPW,CENPW,MIR2284O
11	3.04287e+07	7.1341	BS	2.94287e+07	3.14287e+07	CALM2,LOC101907662,LOC104973333,LOC104973334,LOC101907897,EPCAM,MSH2,KCNK12,TRNAG-UCC,LOC104973335,LOC786908,MSH6,LOC104973336,FBXO11,LOC100300972,LOC104973337,LOC101908071,TRNAC-GCA,FOXN2,PPP1R21,STON1,GTF2A1L,LHCGR,LOC104973338,FSHR
14	2.43921e+07	9.98854	BS	2.33921e+07	2.53921e+07	OPRK1,ATP6V1H,RGS20,TCEA1,LYPLA1,MRPL15,LOC101906669,TRNAG-UCC,TRNAC-GCA,SOX17,TRNAG-CCC,RP1,LOC104974018,XKR4,TRNAT-AGU,TMEM68,TGS1,LOC104974019,LYN,RPS20,MOS,PLAG1,CHCHD7,SDR16C5,SDR16C6,PENK,LOC101907667
14	5.34514e+07	8.03036	BS	5.24514e+07	5.44514e+07	TRNAW-CCA,CSMD3,LOC101905320
16	25736714	14.3347	BS	24736714	26736714	MARK1,C16H1orf115,MARC2,MARC1,LOC104974396,HLX,TRNAQ-CUG,DUSP10,TRNAT-UGU,HHIPL2
16	2.6746e+07	7.54973	BS	2.5746e+07	2.7746e+07	DUSP10,TRNAT-UGU,HHIPL2,TAF1A,MIA3,LOC104974397,AIDA,BROX,FAM177B,DISP1,LOC100336644,TLR5,SUSD4,CCDC185,CAPN8
16	2.74504e+07	10.846	BS	2.64504e+07	2.84504e+07	TRNAT-UGU,HHIPL2,TAF1A,MIA3,LOC104974397,AIDA,BROX,FAM177B,DISP1,LOC100336644,TLR5,SUSD4,CCDC185,CAPN8,CAPN2,TP53BP2,LOC104974398,FBXO28,DEGS1,NVL,LOC104974399,LOC101905510,CNIH4,WDR26,LOC104974411,CNIH3,LOC615297
16	28523403	9.30629	BS	27523403	29523403	CCDC185,CAPN8,CAPN2,TP53BP2,LOC104974398,FBXO28,DEGS1,NVL,LOC104974399,LOC101905510,CNIH4,WDR26,LOC104974411,CNIH3,LOC615297,LOC104974400,LOC785251,DNAH14,LBR,LOC101905640,LOC104974401,ENAH
16	4.74641e+07	6.82336	BS	4.64641e+07	4.84641e+07	VAMP3,CAMTA1,LOC100848595,LOC104974450,LOC104974449,LOC104974451,DNAJC11,THAP3,PHF13,KLHL21,ZBTB48,TAS1R1,NOL9,PLEKHG5,TNFRSF25,ESPN,HES2,LOC782560,LOC101904795,ACOT7,TRNAE-UUC,GPR153,HES3,ICMT,RNF207,RPL22,CHD5,KCNAB2,NPHP4
18	3.84681e+07	7.44323	BS	3.74681e+07	3.94681e+07	LOC101902799,LOC104974821,LOC101902852,ZFHX3,LOC104974822,LOC101902904,LOC104974823,LOC101903067,TRNAL-UAA,LOC101903228,PMFBP1,DHX38,TXNL4B,HP,DHODH,PKD1L3,IST1,ZNF821,MIR2328,ATXN1L,TRNAG-UCC,LOC619131,AP1G1,
19	46438366	7.88284	BS	45438366	47438366	ACBD4,HEXIM1,HEXIM2,FMNL1,SPATA32,MAP3K14,LOC104975100,ARHGAP27,LOC618322,PLEKHM1,LOC614269,LOC101904206,RDM1,LYZL6,RPRML,GOSR2,WNT9B,WNT3,LOC104975102,NSF,ARF2,LOC104975103,CRHR1,SPPL2C,TRNAD-GUC,MAPT,KANSL1,LOC101904935,CDC27,LOC104975104,MYL4,LOC789694,ITGB3,EFCAB13,EFCAB3,LOC101908066,LOC100336556
24	18462073	7.15809	BS	17462073	19462073	TRNAK-UUU,LOC505339,TRNAW-CCA
25	444416	7.13038	BS	-555584	1.44442e+06	LOC101906502,LOC785480,LOC789192,IL9R,POLR3K,SNRNP25,RHBDF1,MPG,NPRL3,HBZ,LOC100137913,LOC504564,HBM,HBA,HBA1,HBQ1,LOC100294963,LOC104970723,LUC7L,FAM234A,RGS11,ARHGDIG,PDIA2,AXIN1,LOC101902013,MRPL28,TMEM8A,NME4,DECR2,LOC104975821,RAB11FIP3,LOC104975822,CAPN15,PRR35,NHLRC4,PIGQ,RAB40C,WFIKKN1,C25H16orf13,RHOT2,FAM195A,RHBDL1,LOC516108,STUB1,LOC100139040,WDR24,FBXL16,WDR90,LOC104975845,METRN,FAM1…
4	3.62312e+06	6.86696	BV	2.62312e+06	4.62312e+06	LOC784126,LOC100139578,COBL
5	1.72756e+07	7.43439	BV	1.62756e+07	1.82756e+07	MGAT4C,LOC101906434,LOC781871,LOC782748,C5H12orf50,C5H12orf29,CEP290,TMTC3
5	7.61488e+07	7.95921	BV	7.51488e+07	7.71488e+07	MYH9,TXN2,FOXRED2,EIF3D,TRNAE-UUC,LOC104972508,CACNG2,LOC101906263,LOC104972510,LOC104972509,IFT27,LOC101906363,LOC101906435,PVALB,NCF4,LOC104972511,CSF2RB,LOC788541,TEX33,TST,MPST,KCTD17,TMPRSS6,IL2RB,LOC510185,C1QTNF6,SSTR3,LOC101906944,RAC2,MIR1835,CYTH4,ELFN2,MFNG,CARD10,USP18,ALG10,SYT10
5	7.7433e+07	6.88242	BV	7.6433e+07	7.8433e+07	ALG10,SYT10,PKP2,TRNAC-GCA,YARS2,DNM1L,LOC101907810,FGD4,BICD1,LOC782092,KIAA1551
5	8.35351e+07	7.34848	BV	8.25351e+07	8.45351e+07	MRPS35,REP15,PPFIBP1,C5H12orf71,LOC781688,SMCO2,LOC104972520,ARNTL2,STK38L,MED21,TM7SF3,FGFR1OP2,ASUN,LOC104972521,LOC782823,LOC101907551,LOC104972522,ITPR2,ITPR2,LOC104972523,SSPN,BHLHE41,MIR2436,RASSF8,LOC104972524,LMNTD1
6	3.34076e+07	11.6911	BV	3.24076e+07	3.44076e+07	LOC536367,LOC783261,LOC100336621,LOC104972717,LOC526089,LOC104972718
6	3.82103e+07	9.53012	BV	3.72103e+07	3.92103e+07	FAM13A,LOC104972723,LOC104972724,LOC100847719,HERC3,NAP1L5,PIGY,PYURF,HERC5,HERC6,PPM1K,ABCG2,LOC781421,PKD2,SPP1,LOC104972725,MEPE,IBSP,LOC104972726,LOC104972727,LOC104972728,LOC104972729,TRNAA-CGC,LAP3,MED28,FAM184B,LOC104972730,NCAPG,DCAF16,LCORL,LOC101904320
6	6.04896e+07	7.06225	BV	5.94896e+07	6.14896e+07	TRNAI-AAU,KLF3,LOC104972740,LOC101907244,TLR10,TLR6,FAM114A1,LOC104972741,TMEM156,KLHL5,WDR19,RFC1,KLB,RPL9,LIAS,UGDH,SMIM14,UBE2K,PDS5A,TRNAG-CCC,LOC100847300,LOC101908141,LOC539533,RHOH,LOC104968865,TRNAG-GCC,CHRNA9,LOC104968866,RBM47,LOC101901948,LOC104968867,NSUN7,APBB2,LOC613534
6	6.14445e+07	9.52301	BV	6.04445e+07	6.24445e+07	UBE2K,PDS5A,TRNAG-CCC,LOC100847300,LOC101908141,LOC539533,RHOH,LOC104968865,TRNAG-GCC,CHRNA9,LOC104968866,RBM47,LOC101901948,LOC104968867,NSUN7,APBB2,LOC613534,UCHL1,LOC104968868,LOC101902520,LIMCH1,LOC101902442,TRNAG-CCC,PHOX2B,LOC101902640,LOC104968869
6	62377197	7.23666	BV	61377197	63377197	APBB2,LOC613534,UCHL1,LOC104968868,LOC101902520,LIMCH1,LOC101902442,TRNAG-CCC,PHOX2B,LOC101902640,LOC104968869,TMEM33,LOC104969906,LOC784473,SLC30A9,LOC782858,LOC104969907,BEND4,LOC101903036,LOC104969905,LOC104972744,SHISA3,ATP8A1,LOC104968870,LOC527955,GRXCR1
6	7.0255e+07	7.43977	BV	6.9255e+07	7.1255e+07	CWH43,DCUN1D4,LOC101905687,LRRC66,SGCB,LOC104968878,SPATA18,LOC101905805,LOC100847183,LOC101905889,USP46,LOC104968882,DANCR,MIR4449,LOC104968880,LOC104968879,RASL11B,SCFD2,FIP1L1,LOC101906092,LNX1,LOC104968883,LOC104968884,LOC104968885,LOC101906021,CHIC2,LOC101905946
6	7.84167e+07	9.81763	BV	7.74167e+07	7.94167e+07	TRNAC-GCA,ADGRL3,LOC104968895,LOC100140587
6	8.13349e+07	8.70957	BV	8.03349e+07	8.23349e+07	LOC104968896,LOC782855,LOC101904777,TECRL
6	9.75529e+07	7.63783	BV	9.65529e+07	9.85529e+07	PRDM8,FGF5,C6H4orf22,TRNAG-CCC,BMP3,PRKG2,LOC104972767,LOC104968920,LOC104968921,RASGEF1B,LOC101905279,TRNAG-CCC
8	1.13216e+08	8.24219	BV	1.12216e+08	1.14216e+08	LOC101903820,CDK5RAP2,LOC104969485,LOC104969484,MEGF9,LOC104969486,LOC104969487,FBXW2,LOC104970492,LOC101904621,LOC101904668,PSMD5,LOC616903,PHF19,LOC104972949,TRAF1,LOC104969488,C5,LOC101904862,CNTRL,LOC101906836,RAB14,GSN,STOM,LOC101906903,DCDC2C,LOC104969490,ALLC,COLEC11,RPS7,RNASEH1,ADI1,TRAPPC12,TSSC1,LOC104969491,LOC101907416
10	3.05282e+07	7.95331	BV	2.95282e+07	3.15282e+07	FMN1,LOC100847682,LOC104973110,LOC104973111,GREM1,SCG5,LOC101903264,LOC104973112,ARHGAP11A,LOC101903316,GJD2,ACTC1,AQR,MIR2285G-2,ZNF770,LOC101903851,LOC101903659,LOC104973113,DPH6,LOC101903969,TRNAS-AGA
11	3.04287e+07	6.98799	BV	2.94287e+07	3.14287e+07	CALM2,LOC101907662,LOC104973333,LOC104973334,LOC101907897,EPCAM,MSH2,KCNK12,TRNAG-UCC,LOC104973335,LOC786908,MSH6,LOC104973336,FBXO11,LOC100300972,LOC104973337,LOC101908071,TRNAC-GCA,FOXN2,PPP1R21,STON1,GTF2A1L,LHCGR,LOC104973338,FSHR
11	6.86087e+07	7.45853	BV	6.76087e+07	6.96087e+07	GFPT1,NFU1,AAK1,LOC787229,LOC104973411,ANXA4,GMCL1,SNRNP27,MXD1,ASPRV1,LOC104973412,LOC101905499,PCBP1,LOC104973413,C11H2orf42,TIA1,TRNAG-CCC,PCYOX1,SNRPG,EHD3,CAPN14,LOC104973414,GALNT14,CAPN13,LOC101905676,LCLAT1,LOC104973415,LBH,LOC104973416
14	2.43921e+07	9.40849	BV	2.33921e+07	2.53921e+07	OPRK1,ATP6V1H,RGS20,TCEA1,LYPLA1,MRPL15,LOC101906669,TRNAG-UCC,TRNAC-GCA,SOX17,TRNAG-CCC,RP1,LOC104974018,XKR4,TRNAT-AGU,TMEM68,TGS1,LOC104974019,LYN,RPS20,MOS,PLAG1,CHCHD7,SDR16C5,SDR16C6,PENK,LOC101907667
16	25736714	15.1609	BV	24736714	26736714	MARK1,C16H1orf115,MARC2,MARC1,LOC104974396,HLX,TRNAQ-CUG,DUSP10,TRNAT-UGU,HHIPL2
16	2.6746e+07	7.46243	BV	2.5746e+07	2.7746e+07	DUSP10,TRNAT-UGU,HHIPL2,TAF1A,MIA3,LOC104974397,AIDA,BROX,FAM177B,DISP1,LOC100336644,TLR5,SUSD4,CCDC185,CAPN8
16	2.74504e+07	8.99607	BV	2.64504e+07	2.84504e+07	TRNAT-UGU,HHIPL2,TAF1A,MIA3,LOC104974397,AIDA,BROX,FAM177B,DISP1,LOC100336644,TLR5,SUSD4,CCDC185,CAPN8,CAPN2,TP53BP2,LOC104974398,FBXO28,DEGS1,NVL,LOC104974399,LOC101905510,CNIH4,WDR26,LOC104974411,CNIH3,LOC615297
16	28523403	7.87867	BV	27523403	29523403	CCDC185,CAPN8,CAPN2,TP53BP2,LOC104974398,FBXO28,DEGS1,NVL,LOC104974399,LOC101905510,CNIH4,WDR26,LOC104974411,CNIH3,LOC615297,LOC104974400,LOC785251,DNAH14,LBR,LOC101905640,LOC104974401,ENAH
20	1.43608e+07	8.60372	BV	1.33608e+07	1.53608e+07	SREK1,MIR2285Z,MIR2285Q,LOC101905837,ERBB2IP,NLN,LOC104975221,SGTB,LOC784054,TRAPPC13,TRIM23,PPWD1,LOC104975222,CENPK,ADAMTS6,LOC104975223,LOC104975224,CWC27,LOC784354,LOC104975225,SREK1IP1,FAM159B,RGS7BP,RNF180,MIR320A-2
25	444416	7.09021	BV	-555584	1.44442e+06	LOC101906502,LOC785480,LOC789192,IL9R,POLR3K,SNRNP25,RHBDF1,MPG,NPRL3,HBZ,LOC100137913,LOC504564,HBM,HBA,HBA1,HBQ1,LOC100294963,LOC104970723,LUC7L,FAM234A,RGS11,ARHGDIG,PDIA2,AXIN1,LOC101902013,MRPL28,TMEM8A,NME4,DECR2,LOC104975821,RAB11FIP3,LOC104975822,CAPN15,PRR35,NHLRC4,PIGQ,RAB40C,WFIKKN1,C25H16orf13,RHOT2,FAM195A,RHBDL1,LOC516108,STUB1,LOC100139040,WDR24,FBXL16,WDR90,LOC104975845,METRN,FAM1…
3	5.41336e+07	7.05789	ER/EV	5.31336e+07	5.51336e+07	ZNF326,MIR2904-2,MIR2904-3,MIR2887-2,LRRC8D,MIR2285K-5,LOC104971641,LRRC8C,LOC786215,LOC104971642,LRRC8B,LOC513659,LOC786372,LOC786389,LOC104971645,GBP6,GBP5,LOC512486,GBP2,LOC785445,LOC781596,LOC781675,LOC781710,GBP4,LOC786500,LOC104968497,GBP6,LOC510382,LOC100336669,LOC104969803,LOC507055,LOC100336443,LOC783604,LOC511531,LOC104971647,CCBL2
4	23462599	6.92479	ER/EV	22462599	24462599	DGKB,TRNAC-GCA,LOC104970196,LOC101906995,AGMO,LOC104971967,MEOX2,TRNAN-GUU,LOC101907126,LOC104971968,LOC100294909,LOC101907672,ISPD,LOC101907713,LOC104971969
4	5.43583e+07	13.4244	ER/EV	5.33583e+07	5.53583e+07	MDFIC,LOC104972059,FOXP2,LOC104972061,PPP1R3A,LOC104972063,LOC104972062,LOC100141100,LOC101907915
4	7.05846e+07	6.35666	ER/EV	6.95846e+07	7.15846e+07	SKAP2,LOC101903616,LOC104972112,LOC101903808,SNX10,CBX3,HNRNPA2B1,NFE2L3,LOC104972113,LOC104972115,LOC104972114,MIR148A,LOC101903958,LOC104972116,NPVF,C4H7orf31,CYCS,LOC104972118,LOC104972121,LOC104972120,LOC104972119,OSBPL3,LOC100299757,DFNA5
4	7.64683e+07	6.74798	ER/EV	7.54683e+07	7.74683e+07	TNS3,LOC104972142,LOC104972144,LOC104972143,TRNAK-CUU,TRNAR-ACG,MIR2420,IGFBP3,IGFBP1,ADCY1,RAMP3,WAP,TBRG4,NACAD,CCM2,LOC100140586,LOC101904529,MYO1G,PURB,MIR4657,H2AFV,PPIA,ZMIZ2,OGDH
4	7.74533e+07	7.08453	ER/EV	7.64533e+07	7.84533e+07	MIR2420,IGFBP3,IGFBP1,ADCY1,RAMP3,WAP,TBRG4,NACAD,CCM2,LOC100140586,LOC101904529,MYO1G,PURB,MIR4657,H2AFV,PPIA,ZMIZ2,OGDH,TMED4,DDX56,LOC104972145,NPC1L1,NUDCD3,LOC104972146,CAMK2B,YKT6,GCK,MYL7,POLD2,AEBP1,LOC104972148,POLM,LOC104972149,BLVRA,COA1,LOC104970076,STK17A,LOC104970077,LOC100337400,LOC514243,LOC514243
4	79602192	10.0363	ER/EV	78602192	80602192	LOC514243,LOC100848952,MRPL32,PSMA2,C4H7orf25,LOC104972156,LOC104972157,LOC101904198,MIR2421,LOC783378,LOC100848995,GLI3,LOC104972159,INHBA,LOC104972160
5	1.72756e+07	8.22596	ER/EV	1.62756e+07	1.82756e+07	MGAT4C,LOC101906434,LOC781871,LOC782748,C5H12orf50,C5H12orf29,CEP290,TMTC3
5	2.34443e+07	6.75465	ER/EV	2.24443e+07	2.44443e+07	LOC784883,LOC104972371,LOC519417,EEA1,LOC104972372,NUDT4,UBE2N,LOC101905513,MRPL42,SOCS2,CRADD,LOC104972374,LOC104972373,LOC101905585,LOC104972375,PLXNC1,LOC101905858,CEP83,LOC100848598
5	4.72252e+07	7.4089	ER/EV	4.62252e+07	4.82252e+07	DYRK2,DYRK2,LOC101906308,CAND1,LOC104972433,LOC100848339,TRNAE-UUC,LOC100337478,TRNAC-GCA,LOC525592,LOC104969784,HELB,LOC783726,IRAK3,TRNAK-CUU,TMBIM4,LLPH,LOC100848387,HMGA2,LOC101905641,MIR763
5	79506958	6.12353	ER/EV	78506958	80506958	LOC100137780,LOC104972515,AMN1,ETFBKMT,DENND5B,LOC104972516,LOC101902656,FAM60A,LOC104972517,LOC101903536,CAPRIN2,LOC104972518,IPO8,TMTC1
5	1.02288e+08	7.44464	ER/EV	1.01288e+08	1.03288e+08	A2M,KLRG1,M6PR,LOC783533,PHC1,A2ML1,MIR2284R,LOC104972546,RIMKLB,MFAP5,TRNAE-UUC,AICDA,APOBEC1,GDF3,LOC100295782,DPPA3,LOC512775,NANOGNB,NANOG,SLC2A3,LOC104972548,LOC100848956,FOXJ2,C3AR1,NECAP1,CLEC4A,LOC786295,CLEC6A,CLEC4D,CLEC4E,LOC786242,CD163,LOC101908561,LOC101907409,LOC751811,LOC104972550,WC-7,LOC751788,LOC104972549,LOC751789,WC1-12,LOC100335428,LOC100336766,LOC786796,LOC100335470,LOC1049…
6	5.07187e+07	8.2502	ER/EV	4.97187e+07	5.17187e+07	TRNAS-GGA,LOC100298058,LOC104968859,LOC104968860,PCDH7
6	5.65115e+07	6.11419	ER/EV	5.55115e+07	5.75115e+07	LOC100140872,LOC104968864,LOC101903201,LOC781670,ARAP2,LOC101906389,DTHD1
7	7.55948e+07	8.66981	ER/EV	7.45948e+07	7.65948e+07	ATP10B,LOC782401,GABRB2,GABRA6,GABRA1,GABRG2,LOC785789
7	1.00632e+08	7.54207	ER/EV	9.96322e+07	1.01632e+08	ATP10B,LOC782401,GABRB2,GABRA6,GABRA1,GABRG2,LOC785789
8	1.13216e+08	7.62159	ER/EV	1.12216e+08	1.14216e+08	LOC101903820,CDK5RAP2,LOC104969485,LOC104969484,MEGF9,LOC104969486,LOC104969487,FBXW2,LOC104970492,LOC101904621,LOC101904668,PSMD5,LOC616903,PHF19,LOC104972949,TRAF1,LOC104969488,C5,LOC101904862,CNTRL,LOC101906836,RAB14,GSN,STOM,LOC101906903,DCDC2C,LOC104969490,ALLC,COLEC11,RPS7,RNASEH1,ADI1,TRAPPC12,TSSC1,LOC104969491,LOC101907416
9	7.34624e+07	7.24358	ER/EV	7.24624e+07	7.44624e+07	EYA4,LOC100847887,TCF21,TBPL1,SLC2A12,SLC2A12,SGK1,LOC104969597,LOC104969596,LOC101905172,LOC101905212,LOC100295884,LOC786419,LOC104969598,LOC101905451,LOC101905496,LOC104969600,LOC504435,ALDH8A1,HBS1L,MYB,LOC104969601,AHI1,LOC101905977,LOC784452
11	6.86087e+07	9.88532	ER/EV	6.76087e+07	6.96087e+07	GFPT1,NFU1,AAK1,LOC787229,LOC104973411,ANXA4,GMCL1,SNRNP27,MXD1,ASPRV1,LOC104973412,LOC101905499,PCBP1,LOC104973413,C11H2orf42,TIA1,TRNAG-CCC,PCYOX1,SNRPG,EHD3,CAPN14,LOC104973414,GALNT14,CAPN13,LOC101905676,LCLAT1,LOC104973415,LBH,LOC104973416
14	2.43921e+07	7.79186	ER/EV	2.33921e+07	2.53921e+07	OPRK1,ATP6V1H,RGS20,TCEA1,LYPLA1,MRPL15,LOC101906669,TRNAG-UCC,TRNAC-GCA,SOX17,TRNAG-CCC,RP1,LOC104974018,XKR4,TRNAT-AGU,TMEM68,TGS1,LOC104974019,LYN,RPS20,MOS,PLAG1,CHCHD7,SDR16C5,SDR16C6,PENK,LOC101907667
19	2.65255e+07	9.69588	ER/EV	2.55255e+07	2.75255e+07	LOC101903038,SPNS2,MYBBP1A,GGT6,LOC104975013,TEKT1,SMTNL2,LOC101906094,FBXO39,XAF1,LOC613988,SLC13A5,C19H17orf100,MED31,TXNDC17,KIAA0753,LOC101903232,PITPNM3,TRNAK-UUU,FAM64A,AIPL1,LOC101903651,WSCD1,LOC104975014,LOC104975015,NLRP1,LOC788205,MIS12,DERL2,DHX33,C1QBP,RPAIN,NUP88,MIR199C,RABEP1,LOC104975016,LOC101904050,SCIMP,ZNF232,ZFP3,KIF1C,INCA1,CAMTA2,LOC100848357,SPAG7,ENO3,PFN1,RNF167,SLC25A1…
19	2.73265e+07	9.87582	ER/EV	2.63265e+07	2.83265e+07	LOC104975014,LOC104975015,NLRP1,LOC788205,MIS12,DERL2,DHX33,C1QBP,RPAIN,NUP88,MIR199C,RABEP1,LOC104975016,LOC101904050,SCIMP,ZNF232,ZFP3,KIF1C,INCA1,CAMTA2,LOC100848357,SPAG7,ENO3,PFN1,RNF167,SLC25A11,GP1BA,CHRNE,C19H17orf107,MINK1,PLD2,PSMB6,GLTPD2,VMO1,TM4SF5,ZMYND15,CXCL16,MED11,PELP1,ARRB2,MIR2338,LOC100848492,ALOX15,ALOX12E,LOC104975017,LOC101904570,ALOX12,LOC104968826,RNASEK,C19H17orf49,MIR…
20	4.55972e+07	6.26893	ER/EV	4.45972e+07	4.65972e+07	-
26	2.25285e+07	13.3598	ER/EV	2.15285e+07	2.35285e+07	PAX2,SLF2,SEMA4G,MRPL43,C26H10orf2,LZTS2,PDZD7,SFXN3,LOC104975966,KAZALD1,TLX1NB,TLX1,LBX1,LOC104975967,LOC104975968,LOC100847491,BTRC,LOC104975969,LOC783067,POLL,DPCD,FBXW4,LOC101908075,LOC101908018,FGF8,NPM3,MGEA5,KCNIP2,C26H10orf76,HPS6,LOC104975987,LDB1,PPRC1,NOLC1,LOC101902227,LOC785229,ELOVL3,PITX3,GBF1,LOC104975970,NFKB2,PSD,FBXL15,CUEDC2,MIR146B,C26H10orf95,MFSD13A,ACTR1A,SUFU,LOC10497597…
29	2.75833e+07	6.29993	ER/EV	2.65833e+07	2.85833e+07	GTF2H1,HPS5,SAA3,LOC104968478,SAA2,TRNAC-GCA,SAA4,M-SAA3.2,LOC513770,LOC504490,LOC506317,OR8D4,OR4D5,LOC787418,LOC790885,LOC787455,LOC532517,LOC781760,LOC781804,LOC526286,LOC100298846,LOC100337086,LOC506981,LOC100300434,LOC510293,LOC522385,OR10S1,LOC100299320,LOC100336852,LOC100299628,LOC104968406,LOC100301071,LOC782288,LOC782248,LOC782216,LOC782366,LOC782329,LOC100301320,LOC504623,LOC782146,VWA5…
1	7.66051e+07	6.8833	HO	7.56051e+07	7.76051e+07	FGF12,CCDC50,UTS2B,OSTN,LOC101905532,LOC614619,GMNC,LOC101905632,LOC782776,LOC104970908,IL1RAP,TMEM207,CLDN16,LOC104970909,CLDN1
2	88553961	10.0126	HO	87553961	89553961	LOC104971276,SATB2,LOC613365,C2H2orf69,TYW5,C2H2orf47,LOC104971277,HIST2H3D,SPATS2L,KCTD18,SGOL2,AOX1
2	1.01475e+08	7.06051	HO	1.00475e+08	1.02475e+08	ERBB4,TRNAC-GCA,LOC104968915,LOC104968902,IKZF2,LOC104969096,SPAG16
3	7.21778e+07	6.90422	HO	7.11778e+07	7.31778e+07	LOC104971700,LOC101907235,LOC785254,NEGR1
5	4.72252e+07	11.5114	HO	4.62252e+07	4.82252e+07	DYRK2,DYRK2,LOC101906308,CAND1,LOC104972433,LOC100848339,TRNAE-UUC,LOC100337478,TRNAC-GCA,LOC525592,LOC104969784,HELB,LOC783726,IRAK3,TRNAK-CUU,TMBIM4,LLPH,LOC100848387,HMGA2,LOC101905641,MIR763
5	79506958	9.64608	HO	78506958	80506958	LOC100137780,LOC104972515,AMN1,ETFBKMT,DENND5B,LOC104972516,LOC101902656,FAM60A,LOC104972517,LOC101903536,CAPRIN2,LOC104972518,IPO8,TMTC1
6	6.95425e+07	8.33816	HO	6.85425e+07	7.05425e+07	TEC,TRNASTOP-UCA,SLAIN2,SLC10A4,ZAR1,FRYL,LOC104968877,LOC104972753,LOC104972752,OCIAD1,OCIAD2,CWH43,DCUN1D4,LOC101905687,LRRC66,SGCB,LOC104968878,SPATA18,LOC101905805,LOC100847183,LOC101905889,USP46,LOC104968882,DANCR,MIR4449,LOC104968880,LOC104968879,RASL11B,SCFD2
6	7.0255e+07	7.69857	HO	6.9255e+07	7.1255e+07	CWH43,DCUN1D4,LOC101905687,LRRC66,SGCB,LOC104968878,SPATA18,LOC101905805,LOC100847183,LOC101905889,USP46,LOC104968882,DANCR,MIR4449,LOC104968880,LOC104968879,RASL11B,SCFD2,FIP1L1,LOC101906092,LNX1,LOC104968883,LOC104968884,LOC104968885,LOC101906021,CHIC2,LOC101905946
6	7.84167e+07	12.9276	HO	7.74167e+07	7.94167e+07	TRNAC-GCA,ADGRL3,LOC104968895,LOC100140587
6	8.33891e+07	8.71478	HO	8.23891e+07	8.43891e+07	LOC515240,EPHA5,LOC100139136
7	5.65039e+07	8.68848	HO	5.55039e+07	5.75039e+07	LOC100847454,FGF1,MIR2460,LOC104969199,ARHGAP26,LOC104969200,ARHGAP26,NR3C1,LOC104969201,LOC104969202,LOC100335172,LOC101906285,TRNAC-GCA,YIPF5,LOC787663,KCTD16
9	25462355	8.0454	HO	24462355	26462355	RSPO3,LOC524129,LOC104969837,LOC101908069,CENPW,CENPW,MIR2284O,TRMT11,HINT3,NCOA7,TRNAE-UUC,HEY2,TRNAC-GCA,LOC101903345,HDDC2,MIR2477,TPD52L1,RNF217
10	3.75942e+07	8.80919	HO	3.65942e+07	3.85942e+07	CHAC1,INO80,LOC101906855,EXD1,CHP1,LOC100847604,OIP5,NUSAP1,NDUFAF1,RTF1,ITPKA,LTK,RPAP1,TYRO3,LOC100138934,MGA,LOC101902324,LOC101907206,MAPKBP1,JMJD7,PLA2G4B,SPTBN5,EHD4,PLA2G4E,PLA2G4D,PLA2G4F,VPS39,TMEM87A,GANC,CAPN3,LOC104973126,ZNF106,SNAP23,LRRC57,HAUS2,LOC101902550,STARD9,CDAN1,TTBK2,LOC104973129,UBR1,LOC104973128,LOC104973127,TMEM62,CCNDBP1,EPB42
10	6.23619e+07	9.70677	HO	6.13619e+07	6.33619e+07	LOC104972930,LOC101907659,SECISBP2L,SHC4,LOC613512,EID1,CEP152,LOC104973175,FBN1,LOC104973176,LOC104973177,DUT,SLC12A1,LOC104973178,CTXN2,MYEF2,SLC24A5,LOC104973179,LOC101902090,SEMA6D,TRNAH-AUG,LOC101902134
10	7.15585e+07	7.26868	HO	7.05585e+07	7.25585e+07	C10H14orf37,LOC101905452,LOC101906445,ACTR10,LOC104973190,TRNAK-CUU,PSMA3,LOC100847401,ARID4A,TOMM20L,TIMM9,KIAA0586,LOC104973191,LOC101906536,DACT1,LOC104973192,LOC104973193,LOC100847445,LOC523049,LOC101902782,DAAM1,LOC104973196,GPR135,L3HYPDH,JKAMP,CCDC175,RTN1,LOC781059,LOC101902937,LOC104973197,LOC537580
13	5.61725e+06	8.23472	HO	4.61725e+06	6.61725e+06	LOC101902229,SRY,LOC101902069,BTBD3,LOC104973696,LOC104973697,LOC104973698
14	2.43921e+07	15.0502	HO	2.33921e+07	2.53921e+07	OPRK1,ATP6V1H,RGS20,TCEA1,LYPLA1,MRPL15,LOC101906669,TRNAG-UCC,TRNAC-GCA,SOX17,TRNAG-CCC,RP1,LOC104974018,XKR4,TRNAT-AGU,TMEM68,TGS1,LOC104974019,LYN,RPS20,MOS,PLAG1,CHCHD7,SDR16C5,SDR16C6,PENK,LOC101907667
18	1.42338e+07	25.7198	HO	1.32338e+07	1.52338e+07	JPH3,KLHDC4,SLC7A5,LOC101904976,CA5A,LOC104974754,BANP,ZNF469,ZFPM1,LOC517901,ZC3H18,IL17C,CYBA,MVD,LOC104974755,SNAI3,CTU2,RNF166,PIEZO1,MIR2327,LOC101902639,CDT1,APRT,GALNS,TRAPPC2L,PABPN1L,CBFA2T3,ACSF3,CDH15,SLC22A31,ANKRD11,LOC104974757,LOC104974756,LOC101905489,SPG7,RPL13,CPNE7,DPEP1,CHMP1A,SPATA33,CDK10,LOC104974758,SPATA2L,VPS9D1,ZNF276,FANCA,SPIRE2,TCF25,LOC104974759,LOC101904246,SPIRE2,…
18	1.53736e+07	8.84738	HO	1.43736e+07	1.63736e+07	ANKRD11,LOC104974757,LOC104974756,LOC101905489,SPG7,RPL13,CPNE7,DPEP1,CHMP1A,SPATA33,CDK10,LOC104974758,SPATA2L,VPS9D1,ZNF276,FANCA,SPIRE2,TCF25,LOC104974759,LOC101904246,SPIRE2,TCF25,MC1R,TUBB3,DEF8,CENPBD1,LOC532875,DBNDD1,GAS8,LOC100296324,LOC104974835,SHCBP1,LOC101904595,VPS35,ORC6,MYLK3,LOC104974760,C18H16orf87,LOC101905644,LOC104974761,GPT2,DNAJA2,LOC789587,LOC100847949,LOC104974764,NETO2,I…
20	2.76491e+07	7.05364	HO	2.66491e+07	2.86491e+07	LOC104975254,LOC101903364,LOC104975255,ISL1,LOC101903435,LOC101903570,LOC104975256,PARP8
20	30194786	14.835	HO	29194786	31194786	HCN1,LOC104975259,MRPS30,LOC104975260,LOC104975261,LOC614882,FGF10,LOC101903939,LOC614206,NNT
20	4.4561e+07	10.5929	HO	4.3561e+07	4.5561e+07	LOC104975284,TRNAC-GCA,LOC521159
20	4.64896e+07	7.27932	HO	4.54896e+07	4.74896e+07	CDH9
20	4.75666e+07	12.7432	HO	4.65666e+07	4.85666e+07	CDH9,LOC104975285,TRNAC-ACA,TRNAS-GGA,LOC100336412
22	2.53233e+07	9.90278	HO	2.43233e+07	2.63233e+07	CNTN4,LOC100847924,CNTN6,LOC516682,LOC104975530,LOC104975531,CHL1,LOC104975532
3	7.21778e+07	9.90436	OB	7.11778e+07	7.31778e+07	LOC104971700,LOC101907235,LOC785254,NEGR1
4	7.05846e+07	6.26917	OB	6.95846e+07	7.15846e+07	SKAP2,LOC101903616,LOC104972112,LOC101903808,SNX10,CBX3,HNRNPA2B1,NFE2L3,LOC104972113,LOC104972115,LOC104972114,MIR148A,LOC101903958,LOC104972116,NPVF,C4H7orf31,CYCS,LOC104972118,LOC104972121,LOC104972120,LOC104972119,OSBPL3,LOC100299757,DFNA5
5	1.72756e+07	7.79321	OB	1.62756e+07	1.82756e+07	MGAT4C,LOC101906434,LOC781871,LOC782748,C5H12orf50,C5H12orf29,CEP290,TMTC3
5	34462194	8.68545	OB	33462194	35462194	SLC38A4,LOC104972416,LOC104972413,SLC38A2,SLC38A1,SCAF11,ARID2,TRNAC-ACA,LOC104972414,ANO6,LOC784769
5	3.54023e+07	9.37944	OB	3.44023e+07	3.64023e+07	SCAF11,ARID2,TRNAC-ACA,LOC104972414,ANO6,LOC784769,DBX2,NELL2,LOC101906916,TMEM117
5	7.7433e+07	6.77007	OB	7.6433e+07	7.8433e+07	ALG10,SYT10,PKP2,TRNAC-GCA,YARS2,DNM1L,LOC101907810,FGD4,BICD1,LOC782092,KIAA1551
6	6.14445e+07	6.04051	OB	6.04445e+07	6.24445e+07	UBE2K,PDS5A,TRNAG-CCC,LOC100847300,LOC101908141,LOC539533,RHOH,LOC104968865,TRNAG-GCC,CHRNA9,LOC104968866,RBM47,LOC101901948,LOC104968867,NSUN7,APBB2,LOC613534,UCHL1,LOC104968868,LOC101902520,LIMCH1,LOC101902442,TRNAG-CCC,PHOX2B,LOC101902640,LOC104968869
6	68344176	6.22208	OB	67344176	69344176	GABRB1,LOC104968874,COMMD8,ATP10D,CORIN,LOC101906472,TRNAC-GCA,LOC104968875,NFXL1,CNGA1,NIPAL1,LOC104968876,TXK,TXK,TEC,TRNASTOP-UCA,SLAIN2,SLC10A4,ZAR1,FRYL,LOC104968877,LOC104972753,LOC104972752,OCIAD1,OCIAD2,CWH43
6	8.13349e+07	7.37532	OB	8.03349e+07	8.23349e+07	LOC104968896,LOC782855,LOC101904777,TECRL
7	4.66155e+07	6.06451	OB	4.56155e+07	4.76155e+07	TCF3,LOC781086,ONECUT3,ATP8B3,LOC101905768,REXO1,LOC101905716,KLF16,LOC104969169,ABHD17A,ADAT3,SCAMP4,CSNK1G2,MIR6120,BTBD2,SOWAHA,SHROOM1,GDF9,UQCRQ,LEAP2,AFF4,LOC104972836,ZCCHC10,LOC104969170,LOC781691,HSPA4,FSTL4,LOC101902643,LOC101902525,C7H5orf15,VDAC1,LOC104969173,LOC104969172,LOC104969171,TCF7,SKP1,PPP2CA,LOC104969174,CDKL3,UBE2B,CDKN2AIPNL,LOC100847578
8	2.85883e+07	5.94483	OB	2.75883e+07	2.95883e+07	BNC2,LOC100297222,LOC101907987,LOC104969311,LOC616199,LOC100847480,CCDC171,PSIP1,SNAPC3,LOC101903042,TTC39B,LOC104969322,FREM1,CER1,ZDHHC21
10	6.23619e+07	6.72917	OB	6.13619e+07	6.33619e+07	LOC104972930,LOC101907659,SECISBP2L,SHC4,LOC613512,EID1,CEP152,LOC104973175,FBN1,LOC104973176,LOC104973177,DUT,SLC12A1,LOC104973178,CTXN2,MYEF2,SLC24A5,LOC104973179,LOC101902090,SEMA6D,TRNAH-AUG,LOC101902134
11	6.65129e+07	12.8561	OB	6.55129e+07	6.75129e+07	LOC786621,ETAA1,LOC104973406,LOC101904865,C1D,LOC104973407,WDR92,PNO1,PPP3R1,LOC104973408,CNRIP1,LOC104973409,PLEK,FBXO48,APLF,PROKR1,ARHGAP25,BMP10,LOC509961,LOC104973410,GKN2,GKN1,ANTXR1
11	6.86087e+07	17.9851	OB	6.76087e+07	6.96087e+07	GFPT1,NFU1,AAK1,LOC787229,LOC104973411,ANXA4,GMCL1,SNRNP27,MXD1,ASPRV1,LOC104973412,LOC101905499,PCBP1,LOC104973413,C11H2orf42,TIA1,TRNAG-CCC,PCYOX1,SNRPG,EHD3,CAPN14,LOC104973414,GALNT14,CAPN13,LOC101905676,LCLAT1,LOC104973415,LBH,LOC104973416
11	6.94342e+07	8.80197	OB	6.84342e+07	7.04342e+07	C11H2orf42,TIA1,TRNAG-CCC,PCYOX1,SNRPG,EHD3,CAPN14,LOC104973414,GALNT14,CAPN13,LOC101905676,LCLAT1,LOC104973415,LBH,LOC104973416,YPEL5,LOC101905873,LOC104968430,LOC101905929,ALK
14	2.43921e+07	10.4665	OB	2.33921e+07	2.53921e+07	OPRK1,ATP6V1H,RGS20,TCEA1,LYPLA1,MRPL15,LOC101906669,TRNAG-UCC,TRNAC-GCA,SOX17,TRNAG-CCC,RP1,LOC104974018,XKR4,TRNAT-AGU,TMEM68,TGS1,LOC104974019,LYN,RPS20,MOS,PLAG1,CHCHD7,SDR16C5,SDR16C6,PENK,LOC101907667
16	25736714	6.05731	OB	24736714	26736714	MARK1,C16H1orf115,MARC2,MARC1,LOC104974396,HLX,TRNAQ-CUG,DUSP10,TRNAT-UGU,HHIPL2
16	2.6746e+07	7.36009	OB	2.5746e+07	2.7746e+07	DUSP10,TRNAT-UGU,HHIPL2,TAF1A,MIA3,LOC104974397,AIDA,BROX,FAM177B,DISP1,LOC100336644,TLR5,SUSD4,CCDC185,CAPN8
16	2.74504e+07	6.40684	OB	2.64504e+07	2.84504e+07	TRNAT-UGU,HHIPL2,TAF1A,MIA3,LOC104974397,AIDA,BROX,FAM177B,DISP1,LOC100336644,TLR5,SUSD4,CCDC185,CAPN8,CAPN2,TP53BP2,LOC104974398,FBXO28,DEGS1,NVL,LOC104974399,LOC101905510,CNIH4,WDR26,LOC104974411,CNIH3,LOC615297
17	5.25411e+07	7.10929	OB	5.15411e+07	5.35411e+07	LOC100847336,LOC104974629,LOC101906897,LOC100336994,LOC104974681,LOC104968483,LOC539005,LOC101907056,LOC101907130,LOC100337012,LOC104974682,LOC100847447,LOC101907307,LOC101907386,LOC100847473,LOC104974630,TMEM132B,LOC104974631,LOC101907693,AACS,BRI3BP,DHX37,TRNAR-UCU,TRNAA-UGC,TRNAD-GUC,TRNAF-GAA,TRNAD-GUC,TRNAA-UGC,UBC,SCARB1,LOC101909816,LOC104968594
18	1.42338e+07	8.2375	OB	1.32338e+07	1.52338e+07	JPH3,KLHDC4,SLC7A5,LOC101904976,CA5A,LOC104974754,BANP,ZNF469,ZFPM1,LOC517901,ZC3H18,IL17C,CYBA,MVD,LOC104974755,SNAI3,CTU2,RNF166,PIEZO1,MIR2327,LOC101902639,CDT1,APRT,GALNS,TRAPPC2L,PABPN1L,CBFA2T3,ACSF3,CDH15,SLC22A31,ANKRD11,LOC104974757,LOC104974756,LOC101905489,SPG7,RPL13,CPNE7,DPEP1,CHMP1A,SPATA33,CDK10,LOC104974758,SPATA2L,VPS9D1,ZNF276,FANCA,SPIRE2,TCF25,LOC104974759,LOC101904246,SPIRE2,…
19	2.73265e+07	6.41547	OB	2.63265e+07	2.83265e+07	LOC104975014,LOC104975015,NLRP1,LOC788205,MIS12,DERL2,DHX33,C1QBP,RPAIN,NUP88,MIR199C,RABEP1,LOC104975016,LOC101904050,SCIMP,ZNF232,ZFP3,KIF1C,INCA1,CAMTA2,LOC100848357,SPAG7,ENO3,PFN1,RNF167,SLC25A11,GP1BA,CHRNE,C19H17orf107,MINK1,PLD2,PSMB6,GLTPD2,VMO1,TM4SF5,ZMYND15,CXCL16,MED11,PELP1,ARRB2,MIR2338,LOC100848492,ALOX15,ALOX12E,LOC104975017,LOC101904570,ALOX12,LOC104968826,RNASEK,C19H17orf49,MIR…
21	2.66974e+06	7.00692	OB	1.66974e+06	3.66974e+06	LOC789547,LOC101905329,LOC104975302,LOC100139608,LOC789578,LOC615561,LOC101906493,LOC101905769,LOC784898,LOC101909016,LOC101902420,LOC101906577,LOC101909328,LOC100848941,LOC101907203,UBE3A,LOC100140958,ATP10A,TRNAE-UUC,LOC100849023,LOC101907679
26	2.16241e+07	8.00361	OB	2.06241e+07	2.26241e+07	ABCC2,DNMBP,CPN1,LOC511498,ERLIN1,CHUK,CWF19L1,BLOC1S2,PKD2L1,LOC101906134,LOC101906058,SCD,WNT8B,SEC31B,NDUFB8,HIF1AN,LOC104975965,LOC101906479,PAX2,SLF2,SEMA4G,MRPL43,C26H10orf2,LZTS2,PDZD7,SFXN3,LOC104975966,KAZALD1,TLX1NB,TLX1,LBX1,LOC104975967,LOC104975968,LOC100847491,BTRC,LOC104975969,LOC783067,POLL,DPCD,FBXW4,LOC101908075,LOC101908018,FGF8,NPM3,MGEA5,KCNIP2,C26H10orf76,HPS6
26	2.25285e+07	7.36349	OB	2.15285e+07	2.35285e+07	PAX2,SLF2,SEMA4G,MRPL43,C26H10orf2,LZTS2,PDZD7,SFXN3,LOC104975966,KAZALD1,TLX1NB,TLX1,LBX1,LOC104975967,LOC104975968,LOC100847491,BTRC,LOC104975969,LOC783067,POLL,DPCD,FBXW4,LOC101908075,LOC101908018,FGF8,NPM3,MGEA5,KCNIP2,C26H10orf76,HPS6,LOC104975987,LDB1,PPRC1,NOLC1,LOC101902227,LOC785229,ELOVL3,PITX3,GBF1,LOC104975970,NFKB2,PSD,FBXL15,CUEDC2,MIR146B,C26H10orf95,MFSD13A,ACTR1A,SUFU,LOC10497597…
1	7.66051e+07	6.90088	RH	7.56051e+07	7.76051e+07	FGF12,CCDC50,UTS2B,OSTN,LOC101905532,LOC614619,GMNC,LOC101905632,LOC782776,LOC104970908,IL1RAP,TMEM207,CLDN16,LOC104970909,CLDN1
4	7.74533e+07	7.17954	RH	7.64533e+07	7.84533e+07	MIR2420,IGFBP3,IGFBP1,ADCY1,RAMP3,WAP,TBRG4,NACAD,CCM2,LOC100140586,LOC101904529,MYO1G,PURB,MIR4657,H2AFV,PPIA,ZMIZ2,OGDH,TMED4,DDX56,LOC104972145,NPC1L1,NUDCD3,LOC104972146,CAMK2B,YKT6,GCK,MYL7,POLD2,AEBP1,LOC104972148,POLM,LOC104972149,BLVRA,COA1,LOC104970076,STK17A,LOC104970077,LOC100337400,LOC514243,LOC514243
5	4.72252e+07	11.8524	RH	4.62252e+07	4.82252e+07	DYRK2,DYRK2,LOC101906308,CAND1,LOC104972433,LOC100848339,TRNAE-UUC,LOC100337478,TRNAC-GCA,LOC525592,LOC104969784,HELB,LOC783726,IRAK3,TRNAK-CUU,TMBIM4,LLPH,LOC100848387,HMGA2,LOC101905641,MIR763
5	5.65582e+07	7.06658	RH	5.55582e+07	5.75582e+07	LOC101904412,LOC104972448,XRCC6BP1,LOC101907938,CTDSP2,MIR26A-2,AVIL,TSFM,METTL21B,METTL1,CYP27B1,MARCH9,CDK4,TSPAN31,AGAP2,OS9,B4GALNT1,LOC101908180,PIP4K2C,DTX3,ARHGEF25,SLC26A10,LOC101908230,KIF5A,DCTN2,TRNAE-UUC,MBD6,DDIT3,MARS,MIR2430,ARHGAP9,GLI1,INHBE,INHBC,R3HDM2,STAC3,LOC101902313,LOC104972451,NDUFA4L2,SHMT2,LOC104972450,NXPH4,LRP1,MIR2431,STAT6,NAB2,LOC101902542,LOC100336976,NEMP1,MYO1A…
6	6.95425e+07	6.50532	RH	6.85425e+07	7.05425e+07	TEC,TRNASTOP-UCA,SLAIN2,SLC10A4,ZAR1,FRYL,LOC104968877,LOC104972753,LOC104972752,OCIAD1,OCIAD2,CWH43,DCUN1D4,LOC101905687,LRRC66,SGCB,LOC104968878,SPATA18,LOC101905805,LOC100847183,LOC101905889,USP46,LOC104968882,DANCR,MIR4449,LOC104968880,LOC104968879,RASL11B,SCFD2
6	7.84167e+07	11.9321	RH	7.74167e+07	7.94167e+07	TRNAC-GCA,ADGRL3,LOC104968895,LOC100140587
9	25462355	6.90948	RH	24462355	26462355	RSPO3,LOC524129,LOC104969837,LOC101908069,CENPW,CENPW,MIR2284O,TRMT11,HINT3,NCOA7,TRNAE-UUC,HEY2,TRNAC-GCA,LOC101903345,HDDC2,MIR2477,TPD52L1,RNF217
11	91630627	7.01386	RH	90630627	92630627	LOC100847972,LOC784581,TRNAS-ACU,LOC525099,LOC527409,GGTA1,LOC104973467,DAB2IP
14	2.43921e+07	18.6467	RH	2.33921e+07	2.53921e+07	OPRK1,ATP6V1H,RGS20,TCEA1,LYPLA1,MRPL15,LOC101906669,TRNAG-UCC,TRNAC-GCA,SOX17,TRNAG-CCC,RP1,LOC104974018,XKR4,TRNAT-AGU,TMEM68,TGS1,LOC104974019,LYN,RPS20,MOS,PLAG1,CHCHD7,SDR16C5,SDR16C6,PENK,LOC101907667
16	25736714	8.29177	RH	24736714	26736714	MARK1,C16H1orf115,MARC2,MARC1,LOC104974396,HLX,TRNAQ-CUG,DUSP10,TRNAT-UGU,HHIPL2
18	1.0483e+07	6.32591	RH	9.48299e+06	1.1483e+07	CDH13,LOC104974738,HSBP1,LOC104974739,LOC104974740,LOC104974742,MLYCD,LOC104974741,OSGIN1,NECAB2,SLC38A8,MBTPS1,HSDL1,DNAAF1,TAF1C,ADAD2,KCNG4,WFDC1,ATP2C2,LOC101904434,TLDC1,LOC104974743,COTL1,KLHL36,LOC104974744,USP10,CRISPLD2,LOC104974745,TRNAS-GGA,LOC786054,ZDHHC7,KIAA0513,FAM92B,LOC101905885,LOC101905401,LOC104974746
18	1.42338e+07	24.2716	RH	1.32338e+07	1.52338e+07	JPH3,KLHDC4,SLC7A5,LOC101904976,CA5A,LOC104974754,BANP,ZNF469,ZFPM1,LOC517901,ZC3H18,IL17C,CYBA,MVD,LOC104974755,SNAI3,CTU2,RNF166,PIEZO1,MIR2327,LOC101902639,CDT1,APRT,GALNS,TRAPPC2L,PABPN1L,CBFA2T3,ACSF3,CDH15,SLC22A31,ANKRD11,LOC104974757,LOC104974756,LOC101905489,SPG7,RPL13,CPNE7,DPEP1,CHMP1A,SPATA33,CDK10,LOC104974758,SPATA2L,VPS9D1,ZNF276,FANCA,SPIRE2,TCF25,LOC104974759,LOC101904246,SPIRE2,…
18	1.53736e+07	13.7148	RH	1.43736e+07	1.63736e+07	ANKRD11,LOC104974757,LOC104974756,LOC101905489,SPG7,RPL13,CPNE7,DPEP1,CHMP1A,SPATA33,CDK10,LOC104974758,SPATA2L,VPS9D1,ZNF276,FANCA,SPIRE2,TCF25,LOC104974759,LOC101904246,SPIRE2,TCF25,MC1R,TUBB3,DEF8,CENPBD1,LOC532875,DBNDD1,GAS8,LOC100296324,LOC104974835,SHCBP1,LOC101904595,VPS35,ORC6,MYLK3,LOC104974760,C18H16orf87,LOC101905644,LOC104974761,GPT2,DNAJA2,LOC789587,LOC100847949,LOC104974764,NETO2,I…
18	1.66418e+07	7.81798	RH	1.56418e+07	1.76418e+07	LOC100847949,ITFG1,PHKB,LOC104974763,LOC104974762,LOC533093,ABCC12,ABCC11,LOC522437,LONP2,SIAH1,N4BP1,LOC104974765,LOC104974836,LOC101905800,LOC104974766
18	1.7395e+07	6.47746	RH	1.6395e+07	1.8395e+07	ABCC12,ABCC11,LOC522437,LONP2,SIAH1,N4BP1,LOC104974765,LOC104974836,LOC101905800,LOC104974766,CBLN1,LOC104970029,C18H16orf78,ZNF423,TRNAG-CCC,LOC104974768,LOC104974767
18	1.9517e+07	7.27699	RH	1.8517e+07	2.0517e+07	CNEP1R1,HEATR3,LOC104974769,PAPD5,ADCY7,BRD7,NKD1,SNX20,NOD2,CYLD,SALL1,LOC104974770,LOC101906490,LOC101906651,LOC101906708,LOC104974771,LOC104974772,LOC516179,LOC104974773
18	2.25507e+07	6.63972	RH	2.15507e+07	2.35507e+07	LOC100137797,CHD9,LOC104974778,RBL2,AKTIP,TRNAC-ACA,LOC104974780,LOC104974779,RPGRIP1L,FTO,LOC104974781,LOC100848418,LOC104974782,LOC104974783,TRNAE-CUC,IRX3,LOC104974784,TRNAW-CCA,LOC785669,LOC104974837,LOC101907435,IRX5,LOC104974786,LOC104974785,LOC104974787,TRNAW-CCA
18	2.45572e+07	7.78649	RH	2.35572e+07	2.55572e+07	TRNAA-AGC,IRX6,LOC101907485,LOC104974788,MMP2,LPCAT2,CAPNS2,SLC6A2,TRNAF-GAA,TRNAG-CCC,LOC783144,CES1,LOC104974838,LOC508916,TRNASTOP-UCA,MT1A,MT1E,MT1E,MT2A,MT3,MT4,BBS2,OGFOD1,NUDT21,AMFR,GNAO1,LOC104974789,CES5A,TRNAS-GGA,BREH1,LOC616281,NUP93,LOC104974790,MIR138-2,SLC12A3,LOC104974791,HERPUD1,LOC104974792,LOC104974793,LOC104974794,NLRC5,MIR2285G-1,LOC101907761,MIR2285N-3,CPNE2,LOC101908034,FA…
18	2.54024e+07	6.23011	RH	2.44024e+07	2.64024e+07	GNAO1,LOC104974789,CES5A,TRNAS-GGA,BREH1,LOC616281,NUP93,LOC104974790,MIR138-2,SLC12A3,LOC104974791,HERPUD1,LOC104974792,LOC104974793,LOC104974794,NLRC5,MIR2285G-1,LOC101907761,MIR2285N-3,CPNE2,LOC101908034,FAM192A,RSPRY1,ARL2BP,PLLP,LOC104974795,TRNAL-CAG,CCL22,CX3CL1,CCL17,CIAPIN1,COQ9,POLR2C,DOK4,LOC104974796,CCDC102A,ADGRG5,LOC104974797,ADGRG1,ADGRG3,DRC7,LOC104974798,KATNB1,KIFC3,LOC10190241…
20	30194786	7.48055	RH	29194786	31194786	HCN1,LOC104975259,MRPS30,LOC104975260,LOC104975261,LOC614882,FGF10,LOC101903939,LOC614206,NNT
20	3.14596e+07	7.40145	RH	3.04596e+07	3.24596e+07	FGF10,LOC101903939,LOC614206,NNT,PAIP1,C20H5orf34,C20H5orf28,CCL28,HMGCS1,NIM1K,ZNF131,LOC100336494,LOC104975262,LOC783463,LOC104975263,LOC527137,SEPP1,CCDC152,LOC100848533,GHR,LOC104975269,LOC104975268,LOC104975267,LOC104975266
20	4.4561e+07	8.1057	RH	4.3561e+07	4.5561e+07	LOC104975284,TRNAC-GCA,LOC521159
20	4.64896e+07	6.1427	RH	4.54896e+07	4.74896e+07	CDH9
20	4.75666e+07	10.7591	RH	4.65666e+07	4.85666e+07	CDH9,LOC104975285,TRNAC-ACA,TRNAS-GGA,LOC100336412
26	2.16241e+07	9.4031	RH	2.06241e+07	2.26241e+07	ABCC2,DNMBP,CPN1,LOC511498,ERLIN1,CHUK,CWF19L1,BLOC1S2,PKD2L1,LOC101906134,LOC101906058,SCD,WNT8B,SEC31B,NDUFB8,HIF1AN,LOC104975965,LOC101906479,PAX2,SLF2,SEMA4G,MRPL43,C26H10orf2,LZTS2,PDZD7,SFXN3,LOC104975966,KAZALD1,TLX1NB,TLX1,LBX1,LOC104975967,LOC104975968,LOC100847491,BTRC,LOC104975969,LOC783067,POLL,DPCD,FBXW4,LOC101908075,LOC101908018,FGF8,NPM3,MGEA5,KCNIP2,C26H10orf76,HPS6
1	7.66051e+07	5.61162	SF	7.56051e+07	7.76051e+07	FGF12,CCDC50,UTS2B,OSTN,LOC101905532,LOC614619,GMNC,LOC101905632,LOC782776,LOC104970908,IL1RAP,TMEM207,CLDN16,LOC104970909,CLDN1
4	68440491	5.53382	SF	67440491	69440491	LOC101904638,LOC101902103,LOC534518,TRIL,CREB5,LOC104972106,LOC101902236,LOC104972129,LOC104972107,JAZF1,LOC104972108,TAX1BP1,LOC101905512,LOC786954,HIBADH,LOC100848630,EVX1,LOC101905663,HOXA13,LOC104972110,LOC104972109,HOXA11,HOXA10,MIR196B,HOXA9,HOXA7,HOXA6,HOXA5,HOXA3,HOXA4,HOXA2,LOC100848443,HOXA1
4	7.74533e+07	6.55174	SF	7.64533e+07	7.84533e+07	MIR2420,IGFBP3,IGFBP1,ADCY1,RAMP3,WAP,TBRG4,NACAD,CCM2,LOC100140586,LOC101904529,MYO1G,PURB,MIR4657,H2AFV,PPIA,ZMIZ2,OGDH,TMED4,DDX56,LOC104972145,NPC1L1,NUDCD3,LOC104972146,CAMK2B,YKT6,GCK,MYL7,POLD2,AEBP1,LOC104972148,POLM,LOC104972149,BLVRA,COA1,LOC104970076,STK17A,LOC104970077,LOC100337400,LOC514243,LOC514243
5	1.72756e+07	10.7601	SF	1.62756e+07	1.82756e+07	MGAT4C,LOC101906434,LOC781871,LOC782748,C5H12orf50,C5H12orf29,CEP290,TMTC3
5	4.72252e+07	9.69208	SF	4.62252e+07	4.82252e+07	DYRK2,DYRK2,LOC101906308,CAND1,LOC104972433,LOC100848339,TRNAE-UUC,LOC100337478,TRNAC-GCA,LOC525592,LOC104969784,HELB,LOC783726,IRAK3,TRNAK-CUU,TMBIM4,LLPH,LOC100848387,HMGA2,LOC101905641,MIR763
5	5.65582e+07	6.66009	SF	5.55582e+07	5.75582e+07	LOC101904412,LOC104972448,XRCC6BP1,LOC101907938,CTDSP2,MIR26A-2,AVIL,TSFM,METTL21B,METTL1,CYP27B1,MARCH9,CDK4,TSPAN31,AGAP2,OS9,B4GALNT1,LOC101908180,PIP4K2C,DTX3,ARHGEF25,SLC26A10,LOC101908230,KIF5A,DCTN2,TRNAE-UUC,MBD6,DDIT3,MARS,MIR2430,ARHGAP9,GLI1,INHBE,INHBC,R3HDM2,STAC3,LOC101902313,LOC104972451,NDUFA4L2,SHMT2,LOC104972450,NXPH4,LRP1,MIR2431,STAT6,NAB2,LOC101902542,LOC100336976,NEMP1,MYO1A…
5	8.35351e+07	6.10916	SF	8.25351e+07	8.45351e+07	MRPS35,REP15,PPFIBP1,C5H12orf71,LOC781688,SMCO2,LOC104972520,ARNTL2,STK38L,MED21,TM7SF3,FGFR1OP2,ASUN,LOC104972521,LOC782823,LOC101907551,LOC104972522,ITPR2,ITPR2,LOC104972523,SSPN,BHLHE41,MIR2436,RASSF8,LOC104972524,LMNTD1
6	6.95425e+07	5.84207	SF	6.85425e+07	7.05425e+07	TEC,TRNASTOP-UCA,SLAIN2,SLC10A4,ZAR1,FRYL,LOC104968877,LOC104972753,LOC104972752,OCIAD1,OCIAD2,CWH43,DCUN1D4,LOC101905687,LRRC66,SGCB,LOC104968878,SPATA18,LOC101905805,LOC100847183,LOC101905889,USP46,LOC104968882,DANCR,MIR4449,LOC104968880,LOC104968879,RASL11B,SCFD2
6	7.0255e+07	6.85431	SF	6.9255e+07	7.1255e+07	CWH43,DCUN1D4,LOC101905687,LRRC66,SGCB,LOC104968878,SPATA18,LOC101905805,LOC100847183,LOC101905889,USP46,LOC104968882,DANCR,MIR4449,LOC104968880,LOC104968879,RASL11B,SCFD2,FIP1L1,LOC101906092,LNX1,LOC104968883,LOC104968884,LOC104968885,LOC101906021,CHIC2,LOC101905946
6	7.84167e+07	8.38481	SF	7.74167e+07	7.94167e+07	TRNAC-GCA,ADGRL3,LOC104968895,LOC100140587
6	8.13349e+07	5.6865	SF	8.03349e+07	8.23349e+07	LOC104968896,LOC782855,LOC101904777,TECRL
11	6.5347e+07	5.5691	SF	6.4347e+07	6.6347e+07	LOC104973402,LOC104973403,MEIS1,LOC104973404,LOC104973405,LOC101904757,LOC101904805,LOC100139826,LOC786621,ETAA1,LOC104973406
11	6.86087e+07	9.58152	SF	6.76087e+07	6.96087e+07	GFPT1,NFU1,AAK1,LOC787229,LOC104973411,ANXA4,GMCL1,SNRNP27,MXD1,ASPRV1,LOC104973412,LOC101905499,PCBP1,LOC104973413,C11H2orf42,TIA1,TRNAG-CCC,PCYOX1,SNRPG,EHD3,CAPN14,LOC104973414,GALNT14,CAPN13,LOC101905676,LCLAT1,LOC104973415,LBH,LOC104973416
11	91630627	7.07746	SF	90630627	92630627	LOC100847972,LOC784581,TRNAS-ACU,LOC525099,LOC527409,GGTA1,LOC104973467,DAB2IP
14	2.43921e+07	15.5088	SF	2.33921e+07	2.53921e+07	OPRK1,ATP6V1H,RGS20,TCEA1,LYPLA1,MRPL15,LOC101906669,TRNAG-UCC,TRNAC-GCA,SOX17,TRNAG-CCC,RP1,LOC104974018,XKR4,TRNAT-AGU,TMEM68,TGS1,LOC104974019,LYN,RPS20,MOS,PLAG1,CHCHD7,SDR16C5,SDR16C6,PENK,LOC101907667
14	5.34514e+07	6.25089	SF	5.24514e+07	5.44514e+07	TRNAW-CCA,CSMD3,LOC101905320
16	25736714	7.35976	SF	24736714	26736714	MARK1,C16H1orf115,MARC2,MARC1,LOC104974396,HLX,TRNAQ-CUG,DUSP10,TRNAT-UGU,HHIPL2
18	1.42338e+07	10.4506	SF	1.32338e+07	1.52338e+07	JPH3,KLHDC4,SLC7A5,LOC101904976,CA5A,LOC104974754,BANP,ZNF469,ZFPM1,LOC517901,ZC3H18,IL17C,CYBA,MVD,LOC104974755,SNAI3,CTU2,RNF166,PIEZO1,MIR2327,LOC101902639,CDT1,APRT,GALNS,TRAPPC2L,PABPN1L,CBFA2T3,ACSF3,CDH15,SLC22A31,ANKRD11,LOC104974757,LOC104974756,LOC101905489,SPG7,RPL13,CPNE7,DPEP1,CHMP1A,SPATA33,CDK10,LOC104974758,SPATA2L,VPS9D1,ZNF276,FANCA,SPIRE2,TCF25,LOC104974759,LOC101904246,SPIRE2,…
18	1.53736e+07	9.31328	SF	1.43736e+07	1.63736e+07	ANKRD11,LOC104974757,LOC104974756,LOC101905489,SPG7,RPL13,CPNE7,DPEP1,CHMP1A,SPATA33,CDK10,LOC104974758,SPATA2L,VPS9D1,ZNF276,FANCA,SPIRE2,TCF25,LOC104974759,LOC101904246,SPIRE2,TCF25,MC1R,TUBB3,DEF8,CENPBD1,LOC532875,DBNDD1,GAS8,LOC100296324,LOC104974835,SHCBP1,LOC101904595,VPS35,ORC6,MYLK3,LOC104974760,C18H16orf87,LOC101905644,LOC104974761,GPT2,DNAJA2,LOC789587,LOC100847949,LOC104974764,NETO2,I…
20	3.14596e+07	5.90056	SF	3.04596e+07	3.24596e+07	FGF10,LOC101903939,LOC614206,NNT,PAIP1,C20H5orf34,C20H5orf28,CCL28,HMGCS1,NIM1K,ZNF131,LOC100336494,LOC104975262,LOC783463,LOC104975263,LOC527137,SEPP1,CCDC152,LOC100848533,GHR,LOC104975269,LOC104975268,LOC104975267,LOC104975266
20	4.75666e+07	7.0449	SF	4.65666e+07	4.85666e+07	CDH9,LOC104975285,TRNAC-ACA,TRNAS-GGA,LOC100336412
21	3.94706e+07	5.33293	SF	3.84706e+07	4.04706e+07	LOC104975386,LOC104975387,LOC781164,FOXG1,LOC100847655,FOXG1,LOC104975388,LOC104975389,LOC104975390
22	4.14614e+07	5.202	SF	4.04614e+07	4.24614e+07	LOC101908653,FHIT,LOC104975553,LOC104975554,LOC101906690
26	2.16241e+07	7.79603	SF	2.06241e+07	2.26241e+07	ABCC2,DNMBP,CPN1,LOC511498,ERLIN1,CHUK,CWF19L1,BLOC1S2,PKD2L1,LOC101906134,LOC101906058,SCD,WNT8B,SEC31B,NDUFB8,HIF1AN,LOC104975965,LOC101906479,PAX2,SLF2,SEMA4G,MRPL43,C26H10orf2,LZTS2,PDZD7,SFXN3,LOC104975966,KAZALD1,TLX1NB,TLX1,LBX1,LOC104975967,LOC104975968,LOC100847491,BTRC,LOC104975969,LOC783067,POLL,DPCD,FBXW4,LOC101908075,LOC101908018,FGF8,NPM3,MGEA5,KCNIP2,C26H10orf76,HPS6
29	5.13923e+07	5.83984	SF	5.03923e+07	5.23923e+07	KCNQ1,LOC104976308,LOC101902361,TRPM5,TSSC4,CD81,LOC104976309,TSPAN32,ASCL2,TH,INS,IGF2,MIR483,LOC101902537,H19,LOC104976310,MRPL23,LOC101902793,TNNT3,PRR33,LSP1,TNNI2,SYT8,CTSD,IFITM10,CRLF2,MUC6,AP2A2,MIR2409,CHID1,TSPAN4,LOC789388,POLR2L,CD151,LOC615055,LOC509260,LOC615055,PNPLA2,RPLP2,PIDD1,DRD4,LOC104976311,LOC101903751,SLC25A22,CEND1,PDDC1,TALDO1,LOC101903832,EPS8L2,LOC615727,CDHR5,IRF7,PHR…
1	1.10573e+08	7.36804	SI	1.09573e+08	1.11573e+08	MFSD1,LOC104970988,RARRES1,GFM1,LXN,MLF1,RSRC1,LOC100852077,LOC101901991,SHOX2,VEPH1,PTX3,CCNL1,LOC101902333,LOC104970989,LEKR1,TRNAW-CCA
3	51548959	8.10906	SI	50548959	52548959	MTF2,FAM69A,RPL5,EVI5,LOC785783,TRNAC-ACA,GFI1,RPAP2,GLMN,C3H1orf146,BTBD8,TRNAE-UUC,LOC530756,EPHX4,LOC104971636,BRDT,TGFBR3,LOC104971638,LOC104971639,CDC7,HFM1,LOC614424,LOC104971640,LOC100140881,ZNF644,MIR2285B-2
5	2.44758e+07	8.01414	SI	2.34758e+07	2.54758e+07	SOCS2,CRADD,LOC104972374,LOC104972373,LOC101905585,LOC104972375,PLXNC1,LOC101905858,CEP83,LOC100848598,TMCC3,LOC101906015,LOC104972376,LOC104972377,NDUFA12,NR2C1,LOC104972378,FGD6,VEZT,LOC100297857,MIR331,LOC784037,METAP2,USP44,LOC101906280,LOC104972379,MUCL1,LOC786183,LOC104970065
5	55576943	8.48727	SI	54576943	56576943	LOC785078,LRIG3,TRNAG-GCC,LOC101904412,LOC104972448,XRCC6BP1,LOC101907938,CTDSP2,MIR26A-2,AVIL,TSFM,METTL21B,METTL1,CYP27B1,MARCH9,CDK4,TSPAN31,AGAP2,OS9,B4GALNT1,LOC101908180,PIP4K2C,DTX3,ARHGEF25,SLC26A10,LOC101908230,KIF5A,DCTN2,TRNAE-UUC,MBD6,DDIT3,MARS,MIR2430,ARHGAP9,GLI1,INHBE,INHBC,R3HDM2,STAC3,LOC101902313,LOC104972451,NDUFA4L2,SHMT2,LOC104972450,NXPH4,LRP1
5	5.65582e+07	13.108	SI	5.55582e+07	5.75582e+07	LOC101904412,LOC104972448,XRCC6BP1,LOC101907938,CTDSP2,MIR26A-2,AVIL,TSFM,METTL21B,METTL1,CYP27B1,MARCH9,CDK4,TSPAN31,AGAP2,OS9,B4GALNT1,LOC101908180,PIP4K2C,DTX3,ARHGEF25,SLC26A10,LOC101908230,KIF5A,DCTN2,TRNAE-UUC,MBD6,DDIT3,MARS,MIR2430,ARHGAP9,GLI1,INHBE,INHBC,R3HDM2,STAC3,LOC101902313,LOC104972451,NDUFA4L2,SHMT2,LOC104972450,NXPH4,LRP1,MIR2431,STAT6,NAB2,LOC101902542,LOC100336976,NEMP1,MYO1A…
5	6.05471e+07	9.35043	SI	5.95471e+07	6.15471e+07	LOC788322,LOC788333,LOC100138400,LOC788357,LOC788372,OR10A7,LOC788396,LOC788413,LOC788428,LOC788438,LOC787526,LOC788512,LOC100139733,LOC788502,LOC788490,LOC788524,LOC104972492,LOC104972457,LOC100140668,LOC788535,LOC788540,LOC788552,LOC100137966,LOC788569,LOC788583,LOC100139543,OR9K2,LOC788615,LOC512340,LOC511753,LOC527216,LOC788998,NEUROD4,TESPA1,NTN4,LOC104972458,SNRPF,CCDC38,AMDHD1,HAL,LTA4H,TR…
5	6.1521e+07	12.1969	SI	6.0521e+07	6.2521e+07	SNRPF,CCDC38,AMDHD1,HAL,LTA4H,TRNAD-GUC,ELK3,LOC101907264,LOC104972460,CDK17,CFAP54,NEDD1,TRNAG-UCC,MIR1251,MIR135A-2
5	7.61488e+07	10.4354	SI	7.51488e+07	7.71488e+07	MYH9,TXN2,FOXRED2,EIF3D,TRNAE-UUC,LOC104972508,CACNG2,LOC101906263,LOC104972510,LOC104972509,IFT27,LOC101906363,LOC101906435,PVALB,NCF4,LOC104972511,CSF2RB,LOC788541,TEX33,TST,MPST,KCTD17,TMPRSS6,IL2RB,LOC510185,C1QTNF6,SSTR3,LOC101906944,RAC2,MIR1835,CYTH4,ELFN2,MFNG,CARD10,USP18,ALG10,SYT10
5	8.35351e+07	6.49336	SI	8.25351e+07	8.45351e+07	MRPS35,REP15,PPFIBP1,C5H12orf71,LOC781688,SMCO2,LOC104972520,ARNTL2,STK38L,MED21,TM7SF3,FGFR1OP2,ASUN,LOC104972521,LOC782823,LOC101907551,LOC104972522,ITPR2,ITPR2,LOC104972523,SSPN,BHLHE41,MIR2436,RASSF8,LOC104972524,LMNTD1
5	9.75148e+07	7.0734	SI	9.65148e+07	9.85148e+07	GRIN2B,LOC104972535,EMP1,GSG1,FAM234B,HEBP1,GPRC5D,GPRC5A,LOC104972537,DDX47,APOLD1,CDKN1B,LOC101901926,GPR19,CREBL2,LOC101902028,DUSP16,BORCS5,MANSC1,LOC104972538,LRP6,LOC104972539,BCL2L14,LOC104972540,ETV6,LOC101902470,LOC104972541
6	6.95425e+07	6.47099	SI	6.85425e+07	7.05425e+07	TEC,TRNASTOP-UCA,SLAIN2,SLC10A4,ZAR1,FRYL,LOC104968877,LOC104972753,LOC104972752,OCIAD1,OCIAD2,CWH43,DCUN1D4,LOC101905687,LRRC66,SGCB,LOC104968878,SPATA18,LOC101905805,LOC100847183,LOC101905889,USP46,LOC104968882,DANCR,MIR4449,LOC104968880,LOC104968879,RASL11B,SCFD2
6	7.0255e+07	13.0687	SI	6.9255e+07	7.1255e+07	CWH43,DCUN1D4,LOC101905687,LRRC66,SGCB,LOC104968878,SPATA18,LOC101905805,LOC100847183,LOC101905889,USP46,LOC104968882,DANCR,MIR4449,LOC104968880,LOC104968879,RASL11B,SCFD2,FIP1L1,LOC101906092,LNX1,LOC104968883,LOC104968884,LOC104968885,LOC101906021,CHIC2,LOC101905946
11	6.5347e+07	8.00656	SI	6.4347e+07	6.6347e+07	LOC104973402,LOC104973403,MEIS1,LOC104973404,LOC104973405,LOC101904757,LOC101904805,LOC100139826,LOC786621,ETAA1,LOC104973406
11	6.86087e+07	11.6599	SI	6.76087e+07	6.96087e+07	GFPT1,NFU1,AAK1,LOC787229,LOC104973411,ANXA4,GMCL1,SNRNP27,MXD1,ASPRV1,LOC104973412,LOC101905499,PCBP1,LOC104973413,C11H2orf42,TIA1,TRNAG-CCC,PCYOX1,SNRPG,EHD3,CAPN14,LOC104973414,GALNT14,CAPN13,LOC101905676,LCLAT1,LOC104973415,LBH,LOC104973416
14	2.43921e+07	6.76326	SI	2.33921e+07	2.53921e+07	OPRK1,ATP6V1H,RGS20,TCEA1,LYPLA1,MRPL15,LOC101906669,TRNAG-UCC,TRNAC-GCA,SOX17,TRNAG-CCC,RP1,LOC104974018,XKR4,TRNAT-AGU,TMEM68,TGS1,LOC104974019,LYN,RPS20,MOS,PLAG1,CHCHD7,SDR16C5,SDR16C6,PENK,LOC101907667
14	3.63834e+07	7.34864	SI	3.53834e+07	3.73834e+07	LOC104974040,LOC101906227,SULF1,SLCO5A1,LOC101902648,TRNAG-CCC,PRDM14,NCOA2,LOC104974042,LOC101903057,TRAM1,LACTB2,XKR9,LOC783431,LOC104974043,EYA1,LOC104974044,TRNAC-ACA
15	5.63921e+07	9.9589	SI	5.53921e+07	5.73921e+07	KLHL35,GDPD5,SERPINH1,LOC101905131,MAP6,LOC787924,MOGAT2,LOC785379,LOC782893,LOC104970704,MOGAT2,LOC538034,LOC617692,LOC617698,MOGAT2,LOC101906458,LOC100140446,DGAT2,UVRAG,WNT11,LOC101906866,TRNAP-AGG,PRKRIR,LOC104974273,EMSY,LOC104974294,LOC104974274,LRRC32,GUCY2E,TSKU,LOC104974275,LOC104974276,ACER3,LOC786726,LOC104974277,B3GNT6,CAPN5,MYO7A
16	25736714	8.71472	SI	24736714	26736714	MARK1,C16H1orf115,MARC2,MARC1,LOC104974396,HLX,TRNAQ-CUG,DUSP10,TRNAT-UGU,HHIPL2
17	3.06329e+07	7.31578	SI	2.96329e+07	3.16329e+07	LOC101903013,LOC101903064,PGRMC2,LOC101904901,LOC781318,LOC781255,LOC104974598,LARP1B,LOC781373,ABHD18,LOC100336168,MFSD8,PLK4,LOC101903591,HSPA4L,LOC781528,SLC25A31,LOC101903910,INTU,LOC101903780,LOC101903726,LOC104974599,LOC104974604,LOC104974603
18	1.42338e+07	6.52542	SI	1.32338e+07	1.52338e+07	JPH3,KLHDC4,SLC7A5,LOC101904976,CA5A,LOC104974754,BANP,ZNF469,ZFPM1,LOC517901,ZC3H18,IL17C,CYBA,MVD,LOC104974755,SNAI3,CTU2,RNF166,PIEZO1,MIR2327,LOC101902639,CDT1,APRT,GALNS,TRAPPC2L,PABPN1L,CBFA2T3,ACSF3,CDH15,SLC22A31,ANKRD11,LOC104974757,LOC104974756,LOC101905489,SPG7,RPL13,CPNE7,DPEP1,CHMP1A,SPATA33,CDK10,LOC104974758,SPATA2L,VPS9D1,ZNF276,FANCA,SPIRE2,TCF25,LOC104974759,LOC101904246,SPIRE2,…
20	4.75666e+07	6.91397	SI	4.65666e+07	4.85666e+07	CDH9,LOC104975285,TRNAC-ACA,TRNAS-GGA,LOC100336412
21	2.66974e+06	6.49245	SI	1.66974e+06	3.66974e+06	LOC789547,LOC101905329,LOC104975302,LOC100139608,LOC789578,LOC615561,LOC101906493,LOC101905769,LOC784898,LOC101909016,LOC101902420,LOC101906577,LOC101909328,LOC100848941,LOC101907203,UBE3A,LOC100140958,ATP10A,TRNAE-UUC,LOC100849023,LOC101907679
21	1.53476e+07	6.82817	SI	1.43476e+07	1.63476e+07	RGMA,LOC104975326,CHD2,LOC104975327,LOC101902856,LOC100138175,LOC101902930,LOC101904554,FAM174B,LOC785523,LOC104975328,ST8SIA2,SLCO3A1,LOC104975329,LOC104975330,LOC101902977,LOC104975331,SV2B
22	3.13872e+07	7.48524	SI	3.03872e+07	3.23872e+07	FOXP1,LOC104975540,LOC104975541,TRNAW-CCA,MITF,FRMD4B,LOC782757
27	4.50338e+06	6.31757	SI	3.50338e+06	5.50338e+06	LOC788501,LOC517971,LOC104976025,LOC104976026,TRNAG-CCC,LOC104976027,MCPH1,ANGPT2,LOC104976029,LOC104976028,TRNAC-GCA,AGPAT5,LOC104976030,XKR5,LOC100140788,LOC101905018,LOC101909755,LOC100296173,LOC101904680,LOC104976031,LOC100848383,TAP,LOC789175,LOC101905775,SPAG11B,LOC100296581,LOC100296624,LOC100296670,LOC101906223,ZNF705A,LOC101906271,LOC100336772,LOC104970108,LOC104970109,LOC790853,LOC10497…
